# Supplementary material for: Biodiversity of gelatinous macrozooplankton: Quantitative assessment of data and distribution patterns in the southern and central North Sea during August 2018
Source: Data Brief. 2019 Jul 9;25:104186. doi: 10.1016/j.dib.2019.104186 (PMC6669316; doi:10.1016/j.dib.2019.104186)
Supplement: Supplementary file 1 [file mmc1.xlsx]

## Sheet: Data_in_Brief_RAW_Data
Date	Time_(UTC)	Station_nr.	Latitude_decimal	Longitude_decimal	Depth_[m]	Gear	Volume_filtered_[m³]	Max_haul_depth_[m]	Count	Species	Size_[cm]	total_volume_processed_[l]	subsample_processed_[l]	subsample_[%]	count/sub-sample	ind./m³	ind./1000m³
2018-07-30	18:20:00	1	57.3628	9.12715	16	MIK	5274.21	11	1	Cyanea capillata	30	NA	NA	1	1	0.000189602	0.189602
2018-07-30	18:20:00	1	57.3628	9.12715	16	MIK	5274.21	11	1	Cyanea capillata	11	NA	NA	1	1	0.000189602	0.189602
2018-07-30	18:20:00	1	57.3628	9.12715	16	MIK	5274.21	11	1	Cyanea capillata	20	NA	NA	1	1	0.000189602	0.189602
2018-07-30	18:20:00	1	57.3628	9.12715	16	MIK	5274.21	11	1	Cyanea capillata	25	NA	NA	1	1	0.000189602	0.189602
2018-07-30	20:00:00	2	57.5017	8.92383	28.9	MIK	4759.3	23.9	1	Cyanea capillata	19	NA	NA	1	1	0.000210115	0.210115
2018-07-30	20:00:00	2	57.5017	8.92383	28.9	MIK	4759.3	23.9	1	Cyanea capillata	10	NA	NA	1	1	0.000210115	0.210115
2018-07-30	20:00:00	2	57.5017	8.92383	28.9	MIK	4759.3	23.9	1	Cyanea capillata	12	NA	NA	1	1	0.000210115	0.210115
2018-07-30	20:00:00	2	57.5017	8.92383	28.9	MIK	4759.3	23.9	1	Cyanea capillata	14	NA	NA	1	1	0.000210115	0.210115
2018-07-30	20:00:00	2	57.5017	8.92383	28.9	MIK	4759.3	23.9	1	Cyanea capillata	18	NA	NA	1	1	0.000210115	0.210115
2018-07-30	20:00:00	2	57.5017	8.92383	28.9	MIK	4759.3	23.9	1	Cyanea capillata	22	NA	NA	1	1	0.000210115	0.210115
2018-07-31	00:18:00	3	57.3299	8.34225	39.1	MIK	4883.58	34.1	1	Pleurobrachia pileus	0.5	NA	NA	1	1	0.000204768	0.204768
2018-07-31	00:18:00	3	57.3299	8.34225	39.1	MIK	4883.58	34.1	1	Pleurobrachia pileus	0.5	NA	NA	1	1	0.000204768	0.204768
2018-07-31	00:18:00	3	57.3299	8.34225	39.1	MIK	4883.58	34.1	1	Pleurobrachia pileus	0.5	NA	NA	1	1	0.000204768	0.204768
2018-07-31	00:18:00	3	57.3299	8.34225	39.1	MIK	4883.58	34.1	1	Pleurobrachia pileus	0.5	NA	NA	1	1	0.000204768	0.204768
2018-07-31	00:18:00	3	57.3299	8.34225	39.1	MIK	4883.58	34.1	1	Pleurobrachia pileus	0.5	NA	NA	1	1	0.000204768	0.204768
2018-07-31	00:18:00	3	57.3299	8.34225	39.1	MIK	4883.58	34.1	1	Pleurobrachia pileus	0.5	NA	NA	1	1	0.000204768	0.204768
2018-07-31	00:18:00	3	57.3299	8.34225	39.1	MIK	4883.58	34.1	1	Pleurobrachia pileus	0.5	NA	NA	1	1	0.000204768	0.204768
2018-07-31	00:18:00	3	57.3299	8.34225	39.1	MIK	4883.58	34.1	1	Pleurobrachia pileus	0.5	NA	NA	1	1	0.000204768	0.204768
2018-07-31	00:18:00	3	57.3299	8.34225	39.1	MIK	4883.58	34.1	1	Pleurobrachia pileus	0.5	NA	NA	1	1	0.000204768	0.204768
2018-07-31	01:46:00	4	57.4029	8.24423	63.9	MIK	6269.8	58.9	1	Cyanea capillata	20	NA	NA	1	1	0.000159495	0.159495
2018-07-31	18:32:00	5	57.1766	6.80278	66.9	MIK	6008.3	61.9	1	Obelia sp.	3	3.4	0.85	0.25	4	0.000665746	0.665746
2018-07-31	18:32:00	5	57.1766	6.80278	66.9	MIk	6008.3	61.9	1	Pleurobrachia pileus	0.25	3.4	0.85	0.25	4	0.000665746	0.665746
2018-07-31	18:32:00	5	57.1766	6.80278	66.9	MIk	6008.3	61.9	1	Pleurobrachia pileus	1	3.4	0.85	0.25	4	0.000665746	0.665746
2018-07-31	18:32:00	5	57.1766	6.80278	66.9	MIk	6008.3	61.9	1	Pleurobrachia pileus	0.5	3.4	0.85	0.25	4	0.000665746	0.665746
2018-07-31	18:32:00	5	57.1766	6.80278	66.9	MIk	6008.3	61.9	1	Pleurobrachia pileus	0.5	3.4	0.85	0.25	4	0.000665746	0.665746
2018-07-31	18:32:00	5	57.1766	6.80278	66.9	MIk	6008.3	61.9	1	Pleurobrachia pileus	0.5	3.4	0.85	0.25	4	0.000665746	0.665746
2018-07-31	18:32:00	5	57.1766	6.80278	66.9	MIk	6008.3	61.9	1	Pleurobrachia pileus	0.25	3.4	0.85	0.25	4	0.000665746	0.665746
2018-07-31	18:32:00	5	57.1766	6.80278	66.9	MIk	6008.3	61.9	1	Pleurobrachia pileus	0.25	3.4	0.85	0.25	4	0.000665746	0.665746
2018-07-31	18:32:00	5	57.1766	6.80278	66.9	MIk	6008.3	61.9	1	Pleurobrachia pileus	0.25	3.4	0.85	0.25	4	0.000665746	0.665746
2018-07-31	18:32:00	5	57.1766	6.80278	66.9	MIk	6008.3	61.9	1	Pleurobrachia pileus	0.25	3.4	0.85	0.25	4	0.000665746	0.665746
2018-07-31	18:32:00	5	57.1766	6.80278	66.9	MIk	6008.3	61.9	1	Pleurobrachia pileus	0.25	3.4	0.85	0.25	4	0.000665746	0.665746
2018-07-31	18:32:00	5	57.1766	6.80278	66.9	MIk	6008.3	61.9	1	Pleurobrachia pileus	0.25	3.4	0.85	0.25	4	0.000665746	0.665746
2018-07-31	18:32:00	5	57.1766	6.80278	66.9	MIk	6008.3	61.9	1	Pleurobrachia pileus	0.25	3.4	0.85	0.25	4	0.000665746	0.665746
2018-07-31	19:58:00	6	57.0696	6.99435	55.1	MIK	5587.02	50.1	1	Cyanea capillata	18	NA	NA	1	1	0.000178986	0.178986
2018-07-31	19:58:00	6	57.0696	6.99435	55.1	MIK	5587.02	50.1	1	Obelia sp.	2.5	NA	NA	1	1	0.000178986	0.178986
2018-07-31	19:58:00	6	57.0696	6.99435	55.1	MIK	5587.02	50.1	1	Cyanea lamarckii	6	NA	NA	1	1	0.000178986	0.178986
2018-07-31	19:58:00	6	57.0696	6.99435	55.1	MIK	5587.02	50.1	1	Pleurobrachia pileus	0.25	5.8	0.5	0.0862069	11.6	0.00207624	2.07624
2018-07-31	19:58:00	6	57.0696	6.99435	55.1	MIK	5587.02	50.1	1	Cyanea lamarckii	5	NA	NA	1	1	0.000178986	0.178986
2018-07-31	19:58:00	6	57.0696	6.99435	55.1	MIK	5587.02	50.1	1	Cyanea lamarckii	4	NA	NA	1	1	0.000178986	0.178986
2018-07-31	19:58:00	6	57.0696	6.99435	55.1	MIK	5587.02	50.1	1	Pleurobrachia pileus	1	5.8	0.5	0.0862069	11.6	0.00207624	2.07624
2018-07-31	19:58:00	6	57.0696	6.99435	55.1	MIK	5587.02	50.1	1	Pleurobrachia pileus	1	5.8	0.5	0.0862069	11.6	0.00207624	2.07624
2018-07-31	19:58:00	6	57.0696	6.99435	55.1	MIK	5587.02	50.1	1	Pleurobrachia pileus	0.5	5.8	0.5	0.0862069	11.6	0.00207624	2.07624
2018-08-01	00:57:00	7	56.7096	7.56393	36.6	MIK	4808.45	31.6	1	Cyanea capillata	17	NA	NA	1	1	0.000207967	0.207967
2018-08-01	00:57:00	7	56.7096	7.56393	36.6	MIK	4808.45	31.6	1	Pleurobrachia pileus	0.5	2.7	0.5	0.185185	5.4	0.00112302	1.12302
2018-08-01	00:57:00	7	56.7096	7.56393	36.6	MIK	4808.45	31.6	1	Cyanea capillata	22	NA	NA	1	1	0.000207967	0.207967
2018-08-01	00:57:00	7	56.7096	7.56393	36.6	MIK	4808.45	31.6	1	Pleurobrachia pileus	1	2.7	0.5	0.185185	5.4	0.00112302	1.12302
2018-08-01	00:57:00	7	56.7096	7.56393	36.6	MIK	4808.45	31.6	1	Pleurobrachia pileus	1	2.7	0.5	0.185185	5.4	0.00112302	1.12302
2018-08-01	02:06:00	8	56.6393	7.6826	32.3	MIK	5759.83	27.3	1	Cyanea capillata	15	NA	NA	1	1	0.000173616	0.173616
2018-08-01	02:06:00	8	56.6393	7.6826	32.3	MIK	5759.83	27.3	1	Pleurobrachia pileus	0.25	4	0.5	0.125	8	0.00138893	1.38893
2018-08-01	02:06:00	8	56.6393	7.6826	32.3	MIK	5759.83	27.3	1	Cyanea capillata	6	NA	NA	1	1	0.000173616	0.173616
2018-08-01	02:06:00	8	56.6393	7.6826	32.3	MIK	5759.83	27.3	1	Pleurobrachia pileus	1	4	0.5	0.125	8	0.00138893	1.38893
2018-08-01	18:11:00	9	56.0615	7.15132	29.1	MIK	5769.89	24.1	1	Pleurobrachia pileus	0.25	5	1	0.2	5	0.000866568	0.866568
2018-08-01	18:11:00	9	56.0615	7.15132	29.1	MIK	5769.89	24.1	1	Pleurobrachia pileus	0.5	5	1	0.2	5	0.000866568	0.866568
2018-08-01	18:11:00	9	56.0615	7.15132	29.1	MIK	5769.89	24.1	1	Pleurobrachia pileus	0.5	5	1	0.2	5	0.000866568	0.866568
2018-08-01	18:11:00	9	56.0615	7.15132	29.1	MIK	5769.89	24.1	1	Pleurobrachia pileus	0.25	5	1	0.2	5	0.000866568	0.866568
2018-08-01	21:17:00	9	56.0615	7.15132	31.7	MIK	6338.18	26.7	1	Cyanea lamarckii	10	NA	NA	1	1	0.000157774	0.157774
2018-08-01	21:17:00	9	56.0615	7.15132	31.7	MIK	6338.18	26.7	1	Obelia sp.	2	5	0.5	0.1	10	0.00157774	1.57774
2018-08-01	21:17:00	9	56.0615	7.15132	31.7	MIK	6338.18	26.7	1	Pleurobrachia pileus	0.25	5	0.5	0.1	10	0.00157774	1.57774
2018-08-01	21:17:00	9	56.0615	7.15132	31.7	MIK	6338.18	26.7	1	Obelia sp.	1	5	0.5	0.1	10	0.00157774	1.57774
2018-08-01	21:17:00	9	56.0615	7.15132	31.7	MIK	6338.18	26.7	1	Obelia sp.	1	5	0.5	0.1	10	0.00157774	1.57774
2018-08-01	21:17:00	9	56.0615	7.15132	31.7	MIK	6338.18	26.7	1	Obelia sp.	1	5	0.5	0.1	10	0.00157774	1.57774
2018-08-01	21:17:00	9	56.0615	7.15132	31.7	MIK	6338.18	26.7	1	Obelia sp.	0.5	5	0.5	0.1	10	0.00157774	1.57774
2018-08-01	21:17:00	9	56.0615	7.15132	31.7	MIK	6338.18	26.7	1	Obelia sp.	1.5	5	0.5	0.1	10	0.00157774	1.57774
2018-08-01	21:17:00	9	56.0615	7.15132	31.7	MIK	6338.18	26.7	1	Pleurobrachia pileus	1	5	0.5	0.1	10	0.00157774	1.57774
2018-08-01	21:17:00	9	56.0615	7.15132	31.7	MIK	6338.18	26.7	1	Pleurobrachia pileus	1	5	0.5	0.1	10	0.00157774	1.57774
2018-08-01	21:17:00	9	56.0615	7.15132	31.7	MIK	6338.18	26.7	1	Pleurobrachia pileus	1	5	0.5	0.1	10	0.00157774	1.57774
2018-08-01	21:17:00	9	56.0615	7.15132	31.7	MIK	6338.18	26.7	1	Pleurobrachia pileus	1	5	0.5	0.1	10	0.00157774	1.57774
2018-08-01	21:17:00	9	56.0615	7.15132	31.7	MIK	6338.18	26.7	1	Pleurobrachia pileus	1	5	0.5	0.1	10	0.00157774	1.57774
2018-08-01	21:17:00	9	56.0615	7.15132	31.7	MIK	6338.18	26.7	1	Pleurobrachia pileus	0.5	5	0.5	0.1	10	0.00157774	1.57774
2018-08-01	21:17:00	9	56.0615	7.15132	31.7	MIK	6338.18	26.7	1	Pleurobrachia pileus	0.5	5	0.5	0.1	10	0.00157774	1.57774
2018-08-01	21:17:00	9	56.0615	7.15132	31.7	MIK	6338.18	26.7	1	Pleurobrachia pileus	0.5	5	0.5	0.1	10	0.00157774	1.57774
2018-08-01	21:17:00	9	56.0615	7.15132	31.7	MIK	6338.18	26.7	1	Pleurobrachia pileus	0.5	5	0.5	0.1	10	0.00157774	1.57774
2018-08-01	21:17:00	9	56.0615	7.15132	31.7	MIK	6338.18	26.7	1	Pleurobrachia pileus	0.5	5	0.5	0.1	10	0.00157774	1.57774
2018-08-01	21:17:00	9	56.0615	7.15132	31.7	MIK	6338.18	26.7	1	Pleurobrachia pileus	0.5	5	0.5	0.1	10	0.00157774	1.57774
2018-08-01	21:17:00	9	56.0615	7.15132	31.7	MIK	6338.18	26.7	1	Pleurobrachia pileus	0.5	5	0.5	0.1	10	0.00157774	1.57774
2018-08-01	21:17:00	9	56.0615	7.15132	31.7	MIK	6338.18	26.7	1	Pleurobrachia pileus	0.5	5	0.5	0.1	10	0.00157774	1.57774
2018-08-01	21:17:00	9	56.0615	7.15132	31.7	MIK	6338.18	26.7	1	Pleurobrachia pileus	0.5	5	0.5	0.1	10	0.00157774	1.57774
2018-08-01	21:17:00	9	56.0615	7.15132	31.7	MIK	6338.18	26.7	1	Pleurobrachia pileus	0.5	5	0.5	0.1	10	0.00157774	1.57774
2018-08-01	21:17:00	9	56.0615	7.15132	31.7	MIK	6338.18	26.7	1	Pleurobrachia pileus	0.5	5	0.5	0.1	10	0.00157774	1.57774
2018-08-01	21:17:00	9	56.0615	7.15132	31.7	MIK	6338.18	26.7	1	Pleurobrachia pileus	0.25	5	0.5	0.1	10	0.00157774	1.57774
2018-08-01	21:17:00	9	56.0615	7.15132	31.7	MIK	6338.18	26.7	1	Pleurobrachia pileus	0.25	5	0.5	0.1	10	0.00157774	1.57774
2018-08-01	21:17:00	9	56.0615	7.15132	31.7	MIK	6338.18	26.7	1	Pleurobrachia pileus	0.25	5	0.5	0.1	10	0.00157774	1.57774
2018-08-01	21:17:00	9	56.0615	7.15132	31.7	MIK	6338.18	26.7	1	Pleurobrachia pileus	0.25	5	0.5	0.1	10	0.00157774	1.57774
2018-08-01	21:17:00	9	56.0615	7.15132	31.7	MIK	6338.18	26.7	1	Pleurobrachia pileus	0.25	5	0.5	0.1	10	0.00157774	1.57774
2018-08-01	21:17:00	9	56.0615	7.15132	31.7	MIK	6338.18	26.7	1	Pleurobrachia pileus	0.25	5	0.5	0.1	10	0.00157774	1.57774
2018-08-01	21:17:00	9	56.0615	7.15132	31.7	MIK	6338.18	26.7	1	Pleurobrachia pileus	0.25	5	0.5	0.1	10	0.00157774	1.57774
2018-08-01	21:17:00	9	56.0615	7.15132	31.7	MIK	6338.18	26.7	1	Pleurobrachia pileus	0.25	5	0.5	0.1	10	0.00157774	1.57774
2018-08-01	21:17:00	9	56.0615	7.15132	31.7	MIK	6338.18	26.7	1	Pleurobrachia pileus	0.25	5	0.5	0.1	10	0.00157774	1.57774
2018-08-01	21:17:00	9	56.0615	7.15132	31.7	MIK	6338.18	26.7	1	Pleurobrachia pileus	0.25	5	0.5	0.1	10	0.00157774	1.57774
2018-08-01	21:17:00	9	56.0615	7.15132	31.7	MIK	6338.18	26.7	1	Pleurobrachia pileus	0.25	5	0.5	0.1	10	0.00157774	1.57774
2018-08-01	21:17:00	9	56.0615	7.15132	31.7	MIK	6338.18	26.7	1	Pleurobrachia pileus	0.25	5	0.5	0.1	10	0.00157774	1.57774
2018-08-01	21:17:00	9	56.0615	7.15132	31.7	MIK	6338.18	26.7	1	Pleurobrachia pileus	0.25	5	0.5	0.1	10	0.00157774	1.57774
2018-08-01	21:17:00	9	56.0615	7.15132	31.7	MIK	6338.18	26.7	1	Pleurobrachia pileus	0.25	5	0.5	0.1	10	0.00157774	1.57774
2018-08-01	21:17:00	9	56.0615	7.15132	31.7	MIK	6338.18	26.7	1	Pleurobrachia pileus	0.25	5	0.5	0.1	10	0.00157774	1.57774
2018-08-01	21:17:00	9	56.0615	7.15132	31.7	MIK	6338.18	26.7	1	Pleurobrachia pileus	0.25	5	0.5	0.1	10	0.00157774	1.57774
2018-08-01	21:17:00	9	56.0615	7.15132	31.7	MIK	6338.18	26.7	1	Pleurobrachia pileus	0.25	5	0.5	0.1	10	0.00157774	1.57774
2018-08-01	23:10:00	10	56.295	7.10528	35.6	MIK	6814.81	30.6	1	Pleurobrachia pileus	0.25	4	0.8	0.2	5	0.000733696	0.733696
2018-08-01	23:10:00	10	56.295	7.10528	35.6	MIK	6814.81	30.6	1	Pleurobrachia pileus	1.5	4	0.8	0.2	5	0.000733696	0.733696
2018-08-01	23:10:00	10	56.295	7.10528	35.6	MIK	6814.81	30.6	1	Pleurobrachia pileus	0.25	4	0.8	0.2	5	0.000733696	0.733696
2018-08-01	23:10:00	10	56.295	7.10528	35.6	MIK	6814.81	30.6	1	Pleurobrachia pileus	0.25	4	0.8	0.2	5	0.000733696	0.733696
2018-08-01	23:10:00	10	56.295	7.10528	35.6	MIK	6814.81	30.6	1	Pleurobrachia pileus	0.25	4	0.8	0.2	5	0.000733696	0.733696
2018-08-02	01:12:00	11	56.1842	6.6069	41.1	MIK	4308.37	36.1	1	Cyanea lamarckii	7	NA	NA	1	1	0.000232106	0.232106
2018-08-02	01:12:00	11	56.1842	6.6069	41.1	MIK	4308.37	36.1	1	Pleurobrachia pileus	0.25	7.6	1	0.131579	7.6	0.00176401	1.76401
2018-08-02	01:12:00	11	56.1842	6.6069	41.1	MIK	4308.37	36.1	1	Pleurobrachia pileus	0.5	7.6	1	0.131579	7.6	0.00176401	1.76401
2018-08-02	01:12:00	11	56.1842	6.6069	41.1	MIK	4308.37	36.1	1	Pleurobrachia pileus	0.5	7.6	1	0.131579	7.6	0.00176401	1.76401
2018-08-02	01:12:00	11	56.1842	6.6069	41.1	MIK	4308.37	36.1	1	Pleurobrachia pileus	0.5	7.6	1	0.131579	7.6	0.00176401	1.76401
2018-08-02	01:12:00	11	56.1842	6.6069	41.1	MIK	4308.37	36.1	1	Pleurobrachia pileus	0.5	7.6	1	0.131579	7.6	0.00176401	1.76401
2018-08-02	01:12:00	11	56.1842	6.6069	41.1	MIK	4308.37	36.1	1	Pleurobrachia pileus	0.5	7.6	1	0.131579	7.6	0.00176401	1.76401
2018-08-02	01:12:00	11	56.1842	6.6069	41.1	MIK	4308.37	36.1	1	Pleurobrachia pileus	0.5	7.6	1	0.131579	7.6	0.00176401	1.76401
2018-08-02	01:12:00	11	56.1842	6.6069	41.1	MIK	4308.37	36.1	1	Pleurobrachia pileus	0.5	7.6	1	0.131579	7.6	0.00176401	1.76401
2018-08-02	01:12:00	11	56.1842	6.6069	41.1	MIK	4308.37	36.1	1	Pleurobrachia pileus	0.25	7.6	1	0.131579	7.6	0.00176401	1.76401
2018-08-02	01:12:00	11	56.1842	6.6069	41.1	MIK	4308.37	36.1	1	Pleurobrachia pileus	0.25	7.6	1	0.131579	7.6	0.00176401	1.76401
2018-08-02	01:12:00	11	56.1842	6.6069	41.1	MIK	4308.37	36.1	1	Pleurobrachia pileus	0.25	7.6	1	0.131579	7.6	0.00176401	1.76401
2018-08-02	01:12:00	11	56.1842	6.6069	41.1	MIK	4308.37	36.1	1	Pleurobrachia pileus	0.25	7.6	1	0.131579	7.6	0.00176401	1.76401
2018-08-02	15:57:00	12	56.5905	5.91703	50.9	MIK	4700.53	45.9	1	Cyanea capillata	10	NA	NA	1	1	0.000212742	0.212742
2018-08-02	15:57:00	12	56.5905	5.91703	50.9	MIK	4700.53	45.9	1	Cyanea lamarckii	9	NA	NA	1	1	0.000212742	0.212742
2018-08-02	15:57:00	12	56.5905	5.91703	50.9	MIK	4700.53	45.9	1	Pleurobrachia pileus	0.25	2.8	1	0.357143	2.8	0.000595678	0.595678
2018-08-02	15:57:00	12	56.5905	5.91703	50.9	MIK	4700.53	45.9	1	Cyanea capillata	2	NA	NA	1	1	0.000212742	0.212742
2018-08-02	15:57:00	12	56.5905	5.91703	50.9	MIK	4700.53	45.9	1	Cyanea capillata	3	NA	NA	1	1	0.000212742	0.212742
2018-08-02	15:57:00	12	56.5905	5.91703	50.9	MIK	4700.53	45.9	1	Cyanea capillata	3	NA	NA	1	1	0.000212742	0.212742
2018-08-02	15:57:00	12	56.5905	5.91703	50.9	MIK	4700.53	45.9	1	Cyanea capillata	6	NA	NA	1	1	0.000212742	0.212742
2018-08-02	15:57:00	12	56.5905	5.91703	50.9	MIK	4700.53	45.9	1	Cyanea capillata	8	NA	NA	1	1	0.000212742	0.212742
2018-08-02	15:57:00	12	56.5905	5.91703	50.9	MIK	4700.53	45.9	1	Cyanea lamarckii	2	NA	NA	1	1	0.000212742	0.212742
2018-08-02	15:57:00	12	56.5905	5.91703	50.9	MIK	4700.53	45.9	1	Cyanea lamarckii	2	NA	NA	1	1	0.000212742	0.212742
2018-08-02	15:57:00	12	56.5905	5.91703	50.9	MIK	4700.53	45.9	1	Cyanea lamarckii	3	NA	NA	1	1	0.000212742	0.212742
2018-08-02	15:57:00	12	56.5905	5.91703	50.9	MIK	4700.53	45.9	1	Cyanea lamarckii	3	NA	NA	1	1	0.000212742	0.212742
2018-08-02	15:57:00	12	56.5905	5.91703	50.9	MIK	4700.53	45.9	1	Cyanea lamarckii	4	NA	NA	1	1	0.000212742	0.212742
2018-08-02	15:57:00	12	56.5905	5.91703	50.9	MIK	4700.53	45.9	1	Cyanea lamarckii	4	NA	NA	1	1	0.000212742	0.212742
2018-08-02	15:57:00	12	56.5905	5.91703	50.9	MIK	4700.53	45.9	1	Cyanea lamarckii	4	NA	NA	1	1	0.000212742	0.212742
2018-08-02	15:57:00	12	56.5905	5.91703	50.9	MIK	4700.53	45.9	1	Cyanea lamarckii	4	NA	NA	1	1	0.000212742	0.212742
2018-08-02	15:57:00	12	56.5905	5.91703	50.9	MIK	4700.53	45.9	1	Cyanea lamarckii	4	NA	NA	1	1	0.000212742	0.212742
2018-08-02	15:57:00	12	56.5905	5.91703	50.9	MIK	4700.53	45.9	1	Cyanea lamarckii	4	NA	NA	1	1	0.000212742	0.212742
2018-08-02	15:57:00	12	56.5905	5.91703	50.9	MIK	4700.53	45.9	1	Cyanea lamarckii	5	NA	NA	1	1	0.000212742	0.212742
2018-08-02	15:57:00	12	56.5905	5.91703	50.9	MIK	4700.53	45.9	1	Cyanea lamarckii	5	NA	NA	1	1	0.000212742	0.212742
2018-08-02	15:57:00	12	56.5905	5.91703	50.9	MIK	4700.53	45.9	1	Cyanea lamarckii	6	NA	NA	1	1	0.000212742	0.212742
2018-08-02	15:57:00	12	56.5905	5.91703	50.9	MIK	4700.53	45.9	1	Cyanea lamarckii	6	NA	NA	1	1	0.000212742	0.212742
2018-08-02	15:57:00	12	56.5905	5.91703	50.9	MIK	4700.53	45.9	1	Cyanea lamarckii	6	NA	NA	1	1	0.000212742	0.212742
2018-08-02	15:57:00	12	56.5905	5.91703	50.9	MIK	4700.53	45.9	1	Cyanea lamarckii	7	NA	NA	1	1	0.000212742	0.212742
2018-08-02	15:57:00	12	56.5905	5.91703	50.9	MIK	4700.53	45.9	1	Cyanea lamarckii	7	NA	NA	1	1	0.000212742	0.212742
2018-08-02	15:57:00	12	56.5905	5.91703	50.9	MIK	4700.53	45.9	1	Cyanea lamarckii	7	NA	NA	1	1	0.000212742	0.212742
2018-08-02	15:57:00	12	56.5905	5.91703	50.9	MIK	4700.53	45.9	1	Cyanea lamarckii	7	NA	NA	1	1	0.000212742	0.212742
2018-08-02	15:57:00	12	56.5905	5.91703	50.9	MIK	4700.53	45.9	1	Pleurobrachia pileus	1	2.8	1	0.357143	2.8	0.000595678	0.595678
2018-08-02	15:57:00	12	56.5905	5.91703	50.9	MIK	4700.53	45.9	1	Pleurobrachia pileus	1	2.8	1	0.357143	2.8	0.000595678	0.595678
2018-08-02	15:57:00	12	56.5905	5.91703	50.9	MIK	4700.53	45.9	1	Pleurobrachia pileus	1	2.8	1	0.357143	2.8	0.000595678	0.595678
2018-08-02	15:57:00	12	56.5905	5.91703	50.9	MIK	4700.53	45.9	1	Pleurobrachia pileus	0.5	2.8	1	0.357143	2.8	0.000595678	0.595678
2018-08-02	15:57:00	12	56.5905	5.91703	50.9	MIK	4700.53	45.9	1	Pleurobrachia pileus	0.5	2.8	1	0.357143	2.8	0.000595678	0.595678
2018-08-02	15:57:00	12	56.5905	5.91703	50.9	MIK	4700.53	45.9	1	Pleurobrachia pileus	0.5	2.8	1	0.357143	2.8	0.000595678	0.595678
2018-08-02	15:57:00	12	56.5905	5.91703	50.9	MIK	4700.53	45.9	1	Pleurobrachia pileus	0.5	2.8	1	0.357143	2.8	0.000595678	0.595678
2018-08-02	15:57:00	12	56.5905	5.91703	50.9	MIK	4700.53	45.9	1	Pleurobrachia pileus	0.25	2.8	1	0.357143	2.8	0.000595678	0.595678
2018-08-02	15:57:00	12	56.5905	5.91703	50.9	MIK	4700.53	45.9	1	Pleurobrachia pileus	0.25	2.8	1	0.357143	2.8	0.000595678	0.595678
2018-08-02	15:57:00	12	56.5905	5.91703	50.9	MIK	4700.53	45.9	1	Pleurobrachia pileus	0.25	2.8	1	0.357143	2.8	0.000595678	0.595678
2018-08-02	15:57:00	12	56.5905	5.91703	50.9	MIK	4700.53	45.9	1	Pleurobrachia pileus	0.25	2.8	1	0.357143	2.8	0.000595678	0.595678
2018-08-02	15:57:00	12	56.5905	5.91703	50.9	MIK	4700.53	45.9	1	Pleurobrachia pileus	0.25	2.8	1	0.357143	2.8	0.000595678	0.595678
2018-08-02	15:57:00	12	56.5905	5.91703	50.9	MIK	4700.53	45.9	1	Pleurobrachia pileus	0.25	2.8	1	0.357143	2.8	0.000595678	0.595678
2018-08-02	15:57:00	12	56.5905	5.91703	50.9	MIK	4700.53	45.9	1	Pleurobrachia pileus	0.25	2.8	1	0.357143	2.8	0.000595678	0.595678
2018-08-02	15:57:00	12	56.5905	5.91703	50.9	MIK	4700.53	45.9	1	Pleurobrachia pileus	0.25	2.8	1	0.357143	2.8	0.000595678	0.595678
2018-08-02	15:57:00	12	56.5905	5.91703	50.9	MIK	4700.53	45.9	1	Pleurobrachia pileus	0.25	2.8	1	0.357143	2.8	0.000595678	0.595678
2018-08-02	15:57:00	12	56.5905	5.91703	50.9	MIK	4700.53	45.9	1	Pleurobrachia pileus	0.25	2.8	1	0.357143	2.8	0.000595678	0.595678
2018-08-02	15:57:00	12	56.5905	5.91703	50.9	MIK	4700.53	45.9	1	Pleurobrachia pileus	0.25	2.8	1	0.357143	2.8	0.000595678	0.595678
2018-08-02	15:57:00	12	56.5905	5.91703	50.9	MIK	4700.53	45.9	1	Pleurobrachia pileus	0.25	2.8	1	0.357143	2.8	0.000595678	0.595678
2018-08-02	15:57:00	12	56.5905	5.91703	50.9	MIK	4700.53	45.9	1	Pleurobrachia pileus	0.25	2.8	1	0.357143	2.8	0.000595678	0.595678
2018-08-02	15:57:00	12	56.5905	5.91703	50.9	MIK	4700.53	45.9	1	Pleurobrachia pileus	0.25	2.8	1	0.357143	2.8	0.000595678	0.595678
2018-08-02	15:57:00	12	56.5905	5.91703	50.9	MIK	4700.53	45.9	1	Pleurobrachia pileus	0.25	2.8	1	0.357143	2.8	0.000595678	0.595678
2018-08-02	15:57:00	12	56.5905	5.91703	50.9	MIK	4700.53	45.9	1	Pleurobrachia pileus	0.25	2.8	1	0.357143	2.8	0.000595678	0.595678
2018-08-02	17:35:00	13	56.7019	5.68228	57	MIK	5064.65	52	1	Beroe sp.	NA	NA	NA	1	1	0.000197447	0.197447
2018-08-02	17:35:00	13	56.7019	5.68228	57	MIK	5064.65	52	1	Pleurobrachia pileus	0.25	2.5	1	0.4	2.5	0.000493618	0.493618
2018-08-02	17:35:00	13	56.7019	5.68228	57	MIK	5064.65	52	1	Cyanea capillata	24	NA	NA	1	1	0.000197447	0.197447
2018-08-02	17:35:00	13	56.7019	5.68228	57	MIK	5064.65	52	1	Cyanea lamarckii	8	NA	NA	1	1	0.000197447	0.197447
2018-08-02	17:35:00	13	56.7019	5.68228	57	MIK	5064.65	52	1	Cyanea capillata	1	NA	NA	1	1	0.000197447	0.197447
2018-08-02	17:35:00	13	56.7019	5.68228	57	MIK	5064.65	52	1	Cyanea capillata	2	NA	NA	1	1	0.000197447	0.197447
2018-08-02	17:35:00	13	56.7019	5.68228	57	MIK	5064.65	52	1	Cyanea capillata	4	NA	NA	1	1	0.000197447	0.197447
2018-08-02	17:35:00	13	56.7019	5.68228	57	MIK	5064.65	52	1	Cyanea capillata	5	NA	NA	1	1	0.000197447	0.197447
2018-08-02	17:35:00	13	56.7019	5.68228	57	MIK	5064.65	52	1	Cyanea capillata	9	NA	NA	1	1	0.000197447	0.197447
2018-08-02	17:35:00	13	56.7019	5.68228	57	MIK	5064.65	52	1	Cyanea capillata	10	NA	NA	1	1	0.000197447	0.197447
2018-08-02	17:35:00	13	56.7019	5.68228	57	MIK	5064.65	52	1	Cyanea capillata	10	NA	NA	1	1	0.000197447	0.197447
2018-08-02	17:35:00	13	56.7019	5.68228	57	MIK	5064.65	52	1	Cyanea capillata	10	NA	NA	1	1	0.000197447	0.197447
2018-08-02	17:35:00	13	56.7019	5.68228	57	MIK	5064.65	52	1	Cyanea capillata	14	NA	NA	1	1	0.000197447	0.197447
2018-08-02	17:35:00	13	56.7019	5.68228	57	MIK	5064.65	52	1	Cyanea capillata	16	NA	NA	1	1	0.000197447	0.197447
2018-08-02	17:35:00	13	56.7019	5.68228	57	MIK	5064.65	52	1	Cyanea capillata	16	NA	NA	1	1	0.000197447	0.197447
2018-08-02	17:35:00	13	56.7019	5.68228	57	MIK	5064.65	52	1	Cyanea lamarckii	3	NA	NA	1	1	0.000197447	0.197447
2018-08-02	17:35:00	13	56.7019	5.68228	57	MIK	5064.65	52	1	Cyanea lamarckii	4	NA	NA	1	1	0.000197447	0.197447
2018-08-02	17:35:00	13	56.7019	5.68228	57	MIK	5064.65	52	1	Cyanea lamarckii	4	NA	NA	1	1	0.000197447	0.197447
2018-08-02	17:35:00	13	56.7019	5.68228	57	MIK	5064.65	52	1	Cyanea lamarckii	5	NA	NA	1	1	0.000197447	0.197447
2018-08-02	17:35:00	13	56.7019	5.68228	57	MIK	5064.65	52	1	Cyanea lamarckii	5	NA	NA	1	1	0.000197447	0.197447
2018-08-02	17:35:00	13	56.7019	5.68228	57	MIK	5064.65	52	1	Cyanea lamarckii	5	NA	NA	1	1	0.000197447	0.197447
2018-08-02	17:35:00	13	56.7019	5.68228	57	MIK	5064.65	52	1	Cyanea lamarckii	5	NA	NA	1	1	0.000197447	0.197447
2018-08-02	17:35:00	13	56.7019	5.68228	57	MIK	5064.65	52	1	Cyanea lamarckii	5	NA	NA	1	1	0.000197447	0.197447
2018-08-02	17:35:00	13	56.7019	5.68228	57	MIK	5064.65	52	1	Cyanea lamarckii	6	NA	NA	1	1	0.000197447	0.197447
2018-08-02	17:35:00	13	56.7019	5.68228	57	MIK	5064.65	52	1	Cyanea lamarckii	6	NA	NA	1	1	0.000197447	0.197447
2018-08-02	17:35:00	13	56.7019	5.68228	57	MIK	5064.65	52	1	Cyanea lamarckii	6	NA	NA	1	1	0.000197447	0.197447
2018-08-02	17:35:00	13	56.7019	5.68228	57	MIK	5064.65	52	1	Cyanea lamarckii	6	NA	NA	1	1	0.000197447	0.197447
2018-08-02	17:35:00	13	56.7019	5.68228	57	MIK	5064.65	52	1	Cyanea lamarckii	7	NA	NA	1	1	0.000197447	0.197447
2018-08-02	17:35:00	13	56.7019	5.68228	57	MIK	5064.65	52	1	Cyanea lamarckii	7	NA	NA	1	1	0.000197447	0.197447
2018-08-02	17:35:00	13	56.7019	5.68228	57	MIK	5064.65	52	1	Pleurobrachia pileus	0.5	2.5	1	0.4	2.5	0.000493618	0.493618
2018-08-02	17:35:00	13	56.7019	5.68228	57	MIK	5064.65	52	1	Pleurobrachia pileus	0.25	2.5	1	0.4	2.5	0.000493618	0.493618
2018-08-02	17:35:00	13	56.7019	5.68228	57	MIK	5064.65	52	1	Pleurobrachia pileus	0.25	2.5	1	0.4	2.5	0.000493618	0.493618
2018-08-02	19:13:00	12	56.5905	5.91703	50.8	MIK	4997.61	45.8	1	Pleurobrachia pileus	0.25	8	8	1	1	0.000200096	0.200096
2018-08-02	19:13:00	12	56.5905	5.91703	50.8	MIK	4997.61	45.8	1	Cyanea capillata	7	NA	NA	1	1	0.000200096	0.200096
2018-08-02	19:13:00	12	56.5905	5.91703	50.8	MIK	4997.61	45.8	1	Cyanea lamarckii	11	NA	NA	1	1	0.000200096	0.200096
2018-08-02	19:13:00	12	56.5905	5.91703	50.8	MIK	4997.61	45.8	1	Cyanea capillata	1.5	NA	NA	1	1	0.000200096	0.200096
2018-08-02	19:13:00	12	56.5905	5.91703	50.8	MIK	4997.61	45.8	1	Cyanea capillata	3	NA	NA	1	1	0.000200096	0.200096
2018-08-02	19:13:00	12	56.5905	5.91703	50.8	MIK	4997.61	45.8	1	Cyanea capillata	5	NA	NA	1	1	0.000200096	0.200096
2018-08-02	19:13:00	12	56.5905	5.91703	50.8	MIK	4997.61	45.8	1	Cyanea capillata	6	NA	NA	1	1	0.000200096	0.200096
2018-08-02	19:13:00	12	56.5905	5.91703	50.8	MIK	4997.61	45.8	1	Cyanea capillata	6	NA	NA	1	1	0.000200096	0.200096
2018-08-02	19:13:00	12	56.5905	5.91703	50.8	MIK	4997.61	45.8	1	Cyanea capillata	6	NA	NA	1	1	0.000200096	0.200096
2018-08-02	19:13:00	12	56.5905	5.91703	50.8	MIK	4997.61	45.8	1	Cyanea capillata	7	NA	NA	1	1	0.000200096	0.200096
2018-08-02	19:13:00	12	56.5905	5.91703	50.8	MIK	4997.61	45.8	1	Cyanea lamarckii	2	NA	NA	1	1	0.000200096	0.200096
2018-08-02	19:13:00	12	56.5905	5.91703	50.8	MIK	4997.61	45.8	1	Cyanea lamarckii	4	NA	NA	1	1	0.000200096	0.200096
2018-08-02	19:13:00	12	56.5905	5.91703	50.8	MIK	4997.61	45.8	1	Cyanea lamarckii	4	NA	NA	1	1	0.000200096	0.200096
2018-08-02	19:13:00	12	56.5905	5.91703	50.8	MIK	4997.61	45.8	1	Cyanea lamarckii	5	NA	NA	1	1	0.000200096	0.200096
2018-08-02	19:13:00	12	56.5905	5.91703	50.8	MIK	4997.61	45.8	1	Cyanea lamarckii	5	NA	NA	1	1	0.000200096	0.200096
2018-08-02	19:13:00	12	56.5905	5.91703	50.8	MIK	4997.61	45.8	1	Cyanea lamarckii	5	NA	NA	1	1	0.000200096	0.200096
2018-08-02	19:13:00	12	56.5905	5.91703	50.8	MIK	4997.61	45.8	1	Cyanea lamarckii	5	NA	NA	1	1	0.000200096	0.200096
2018-08-02	19:13:00	12	56.5905	5.91703	50.8	MIK	4997.61	45.8	1	Cyanea lamarckii	5	NA	NA	1	1	0.000200096	0.200096
2018-08-02	19:13:00	12	56.5905	5.91703	50.8	MIK	4997.61	45.8	1	Cyanea lamarckii	5	NA	NA	1	1	0.000200096	0.200096
2018-08-02	19:13:00	12	56.5905	5.91703	50.8	MIK	4997.61	45.8	1	Cyanea lamarckii	6	NA	NA	1	1	0.000200096	0.200096
2018-08-02	19:13:00	12	56.5905	5.91703	50.8	MIK	4997.61	45.8	1	Cyanea lamarckii	7	NA	NA	1	1	0.000200096	0.200096
2018-08-02	19:13:00	12	56.5905	5.91703	50.8	MIK	4997.61	45.8	1	Cyanea lamarckii	7	NA	NA	1	1	0.000200096	0.200096
2018-08-02	19:13:00	12	56.5905	5.91703	50.8	MIK	4997.61	45.8	1	Cyanea lamarckii	7	NA	NA	1	1	0.000200096	0.200096
2018-08-02	19:13:00	12	56.5905	5.91703	50.8	MIK	4997.61	45.8	1	Cyanea lamarckii	9	NA	NA	1	1	0.000200096	0.200096
2018-08-02	19:13:00	12	56.5905	5.91703	50.8	MIK	4997.61	45.8	1	Pleurobrachia pileus	0.5	8	8	1	1	0.000200096	0.200096
2018-08-02	19:13:00	12	56.5905	5.91703	50.8	MIK	4997.61	45.8	1	Pleurobrachia pileus	0.5	8	8	1	1	0.000200096	0.200096
2018-08-02	19:13:00	12	56.5905	5.91703	50.8	MIK	4997.61	45.8	1	Pleurobrachia pileus	0.5	8	8	1	1	0.000200096	0.200096
2018-08-02	19:13:00	12	56.5905	5.91703	50.8	MIK	4997.61	45.8	1	Pleurobrachia pileus	0.5	8	8	1	1	0.000200096	0.200096
2018-08-02	19:13:00	12	56.5905	5.91703	50.8	MIK	4997.61	45.8	1	Pleurobrachia pileus	0.25	8	8	1	1	0.000200096	0.200096
2018-08-02	19:13:00	12	56.5905	5.91703	50.8	MIK	4997.61	45.8	1	Pleurobrachia pileus	0.25	8	8	1	1	0.000200096	0.200096
2018-08-02	20:54:00	14	56.3583	5.73827	47.2	MIK	4210.06	42.2	1	Cyanea capillata	6	NA	NA	1	1	0.000237526	0.237526
2018-08-02	20:54:00	14	56.3583	5.73827	47.2	MIK	4210.06	42.2	1	Beroe sp.	1	NA	NA	1	1	0.000237526	0.237526
2018-08-02	20:54:00	14	56.3583	5.73827	47.2	MIK	4210.06	42.2	1	Pleurobrachia pileus	0.25	3	1	0.333333	3	0.000712579	0.712579
2018-08-02	20:54:00	14	56.3583	5.73827	47.2	MIK	4210.06	42.2	1	Cyanea lamarckii	12	NA	NA	1	1	0.000237526	0.237526
2018-08-02	20:54:00	14	56.3583	5.73827	47.2	MIK	4210.06	42.2	1	Beroe sp.	4	NA	NA	1	1	0.000237526	0.237526
2018-08-02	20:54:00	14	56.3583	5.73827	47.2	MIK	4210.06	42.2	1	Beroe sp.	2	NA	NA	1	1	0.000237526	0.237526
2018-08-02	20:54:00	14	56.3583	5.73827	47.2	MIK	4210.06	42.2	1	Cyanea capillata	4	NA	NA	1	1	0.000237526	0.237526
2018-08-02	20:54:00	14	56.3583	5.73827	47.2	MIK	4210.06	42.2	1	Cyanea lamarckii	3	NA	NA	1	1	0.000237526	0.237526
2018-08-02	20:54:00	14	56.3583	5.73827	47.2	MIK	4210.06	42.2	1	Cyanea lamarckii	3	NA	NA	1	1	0.000237526	0.237526
2018-08-02	20:54:00	14	56.3583	5.73827	47.2	MIK	4210.06	42.2	1	Cyanea lamarckii	4	NA	NA	1	1	0.000237526	0.237526
2018-08-02	20:54:00	14	56.3583	5.73827	47.2	MIK	4210.06	42.2	1	Cyanea lamarckii	4	NA	NA	1	1	0.000237526	0.237526
2018-08-02	20:54:00	14	56.3583	5.73827	47.2	MIK	4210.06	42.2	1	Cyanea lamarckii	4	NA	NA	1	1	0.000237526	0.237526
2018-08-02	20:54:00	14	56.3583	5.73827	47.2	MIK	4210.06	42.2	1	Cyanea lamarckii	4	NA	NA	1	1	0.000237526	0.237526
2018-08-02	20:54:00	14	56.3583	5.73827	47.2	MIK	4210.06	42.2	1	Cyanea lamarckii	5	NA	NA	1	1	0.000237526	0.237526
2018-08-02	20:54:00	14	56.3583	5.73827	47.2	MIK	4210.06	42.2	1	Cyanea lamarckii	5	NA	NA	1	1	0.000237526	0.237526
2018-08-02	20:54:00	14	56.3583	5.73827	47.2	MIK	4210.06	42.2	1	Cyanea lamarckii	5	NA	NA	1	1	0.000237526	0.237526
2018-08-02	20:54:00	14	56.3583	5.73827	47.2	MIK	4210.06	42.2	1	Cyanea lamarckii	5	NA	NA	1	1	0.000237526	0.237526
2018-08-02	20:54:00	14	56.3583	5.73827	47.2	MIK	4210.06	42.2	1	Cyanea lamarckii	5	NA	NA	1	1	0.000237526	0.237526
2018-08-02	20:54:00	14	56.3583	5.73827	47.2	MIK	4210.06	42.2	1	Cyanea lamarckii	5	NA	NA	1	1	0.000237526	0.237526
2018-08-02	20:54:00	14	56.3583	5.73827	47.2	MIK	4210.06	42.2	1	Cyanea lamarckii	6	NA	NA	1	1	0.000237526	0.237526
2018-08-02	20:54:00	14	56.3583	5.73827	47.2	MIK	4210.06	42.2	1	Cyanea lamarckii	6	NA	NA	1	1	0.000237526	0.237526
2018-08-02	20:54:00	14	56.3583	5.73827	47.2	MIK	4210.06	42.2	1	Cyanea lamarckii	6	NA	NA	1	1	0.000237526	0.237526
2018-08-02	20:54:00	14	56.3583	5.73827	47.2	MIK	4210.06	42.2	1	Cyanea lamarckii	6	NA	NA	1	1	0.000237526	0.237526
2018-08-02	20:54:00	14	56.3583	5.73827	47.2	MIK	4210.06	42.2	1	Cyanea lamarckii	6	NA	NA	1	1	0.000237526	0.237526
2018-08-02	20:54:00	14	56.3583	5.73827	47.2	MIK	4210.06	42.2	1	Cyanea lamarckii	6	NA	NA	1	1	0.000237526	0.237526
2018-08-02	20:54:00	14	56.3583	5.73827	47.2	MIK	4210.06	42.2	1	Cyanea lamarckii	6	NA	NA	1	1	0.000237526	0.237526
2018-08-02	20:54:00	14	56.3583	5.73827	47.2	MIK	4210.06	42.2	1	Cyanea lamarckii	7	NA	NA	1	1	0.000237526	0.237526
2018-08-02	20:54:00	14	56.3583	5.73827	47.2	MIK	4210.06	42.2	1	Cyanea lamarckii	7	NA	NA	1	1	0.000237526	0.237526
2018-08-02	20:54:00	14	56.3583	5.73827	47.2	MIK	4210.06	42.2	1	Cyanea lamarckii	8	NA	NA	1	1	0.000237526	0.237526
2018-08-02	20:54:00	14	56.3583	5.73827	47.2	MIK	4210.06	42.2	1	Cyanea lamarckii	8	NA	NA	1	1	0.000237526	0.237526
2018-08-02	20:54:00	14	56.3583	5.73827	47.2	MIK	4210.06	42.2	1	Pleurobrachia pileus	1	3	1	0.333333	3	0.000712579	0.712579
2018-08-02	20:54:00	14	56.3583	5.73827	47.2	MIK	4210.06	42.2	1	Pleurobrachia pileus	0.5	3	1	0.333333	3	0.000712579	0.712579
2018-08-02	20:54:00	14	56.3583	5.73827	47.2	MIK	4210.06	42.2	1	Pleurobrachia pileus	0.25	3	1	0.333333	3	0.000712579	0.712579
2018-08-02	20:54:00	14	56.3583	5.73827	47.2	MIK	4210.06	42.2	1	Pleurobrachia pileus	0.25	3	1	0.333333	3	0.000712579	0.712579
2018-08-02	23:17:00	15	56.1586	6.11573	45.4	MIK	4717.15	40.4	1	Aurelia aurita	26	NA	NA	1	1	0.000211992	0.211992
2018-08-02	23:17:00	15	56.1586	6.11573	45.4	MIK	4717.15	40.4	1	Cyanea lamarckii	9	NA	NA	1	1	0.000211992	0.211992
2018-08-02	23:17:00	15	56.1586	6.11573	45.4	MIK	4717.15	40.4	1	Pleurobrachia pileus	0.25	4	1	0.25	4	0.000847969	0.847969
2018-08-02	23:17:00	15	56.1586	6.11573	45.4	MIK	4717.15	40.4	1	Aurelia aurita	12	NA	NA	1	1	0.000211992	0.211992
2018-08-02	23:17:00	15	56.1586	6.11573	45.4	MIK	4717.15	40.4	1	Aurelia aurita	26	NA	NA	1	1	0.000211992	0.211992
2018-08-02	23:17:00	15	56.1586	6.11573	45.4	MIK	4717.15	40.4	1	Aurelia aurita	17	NA	NA	1	1	0.000211992	0.211992
2018-08-02	23:17:00	15	56.1586	6.11573	45.4	MIK	4717.15	40.4	1	Cyanea lamarckii	4	NA	NA	1	1	0.000211992	0.211992
2018-08-02	23:17:00	15	56.1586	6.11573	45.4	MIK	4717.15	40.4	1	Cyanea lamarckii	4	NA	NA	1	1	0.000211992	0.211992
2018-08-02	23:17:00	15	56.1586	6.11573	45.4	MIK	4717.15	40.4	1	Cyanea lamarckii	5	NA	NA	1	1	0.000211992	0.211992
2018-08-02	23:17:00	15	56.1586	6.11573	45.4	MIK	4717.15	40.4	1	Cyanea lamarckii	5	NA	NA	1	1	0.000211992	0.211992
2018-08-02	23:17:00	15	56.1586	6.11573	45.4	MIK	4717.15	40.4	1	Cyanea lamarckii	6	NA	NA	1	1	0.000211992	0.211992
2018-08-02	23:17:00	15	56.1586	6.11573	45.4	MIK	4717.15	40.4	1	Cyanea lamarckii	6	NA	NA	1	1	0.000211992	0.211992
2018-08-02	23:17:00	15	56.1586	6.11573	45.4	MIK	4717.15	40.4	1	Cyanea lamarckii	6	NA	NA	1	1	0.000211992	0.211992
2018-08-02	23:17:00	15	56.1586	6.11573	45.4	MIK	4717.15	40.4	1	Cyanea lamarckii	6	NA	NA	1	1	0.000211992	0.211992
2018-08-02	23:17:00	15	56.1586	6.11573	45.4	MIK	4717.15	40.4	1	Cyanea lamarckii	7	NA	NA	1	1	0.000211992	0.211992
2018-08-02	23:17:00	15	56.1586	6.11573	45.4	MIK	4717.15	40.4	1	Cyanea lamarckii	7	NA	NA	1	1	0.000211992	0.211992
2018-08-02	23:17:00	15	56.1586	6.11573	45.4	MIK	4717.15	40.4	1	Cyanea lamarckii	8	NA	NA	1	1	0.000211992	0.211992
2018-08-02	23:17:00	15	56.1586	6.11573	45.4	MIK	4717.15	40.4	1	Cyanea lamarckii	8	NA	NA	1	1	0.000211992	0.211992
2018-08-02	23:17:00	15	56.1586	6.11573	45.4	MIK	4717.15	40.4	1	Cyanea lamarckii	9	NA	NA	1	1	0.000211992	0.211992
2018-08-02	23:17:00	15	56.1586	6.11573	45.4	MIK	4717.15	40.4	1	Pleurobrachia pileus	1	4	1	0.25	4	0.000847969	0.847969
2018-08-02	23:17:00	15	56.1586	6.11573	45.4	MIK	4717.15	40.4	1	Pleurobrachia pileus	1	4	1	0.25	4	0.000847969	0.847969
2018-08-02	23:17:00	15	56.1586	6.11573	45.4	MIK	4717.15	40.4	1	Pleurobrachia pileus	1	4	1	0.25	4	0.000847969	0.847969
2018-08-02	23:17:00	15	56.1586	6.11573	45.4	MIK	4717.15	40.4	1	Pleurobrachia pileus	0.5	4	1	0.25	4	0.000847969	0.847969
2018-08-02	23:17:00	15	56.1586	6.11573	45.4	MIK	4717.15	40.4	1	Pleurobrachia pileus	0.5	4	1	0.25	4	0.000847969	0.847969
2018-08-02	23:17:00	15	56.1586	6.11573	45.4	MIK	4717.15	40.4	1	Pleurobrachia pileus	0.5	4	1	0.25	4	0.000847969	0.847969
2018-08-02	23:17:00	15	56.1586	6.11573	45.4	MIK	4717.15	40.4	1	Pleurobrachia pileus	0.5	4	1	0.25	4	0.000847969	0.847969
2018-08-02	23:17:00	15	56.1586	6.11573	45.4	MIK	4717.15	40.4	1	Pleurobrachia pileus	0.25	4	1	0.25	4	0.000847969	0.847969
2018-08-02	23:17:00	15	56.1586	6.11573	45.4	MIK	4717.15	40.4	1	Pleurobrachia pileus	0.25	4	1	0.25	4	0.000847969	0.847969
2018-08-02	23:17:00	15	56.1586	6.11573	45.4	MIK	4717.15	40.4	1	Pleurobrachia pileus	0.25	4	1	0.25	4	0.000847969	0.847969
2018-08-02	23:17:00	15	56.1586	6.11573	45.4	MIK	4717.15	40.4	1	Pleurobrachia pileus	0.25	4	1	0.25	4	0.000847969	0.847969
2018-08-02	23:17:00	15	56.1586	6.11573	45.4	MIK	4717.15	40.4	1	Pleurobrachia pileus	0.25	4	1	0.25	4	0.000847969	0.847969
2018-08-02	23:17:00	15	56.1586	6.11573	45.4	MIK	4717.15	40.4	1	Pleurobrachia pileus	0.25	4	1	0.25	4	0.000847969	0.847969
2018-08-02	23:17:00	15	56.1586	6.11573	45.4	MIK	4717.15	40.4	1	Pleurobrachia pileus	0.25	4	1	0.25	4	0.000847969	0.847969
2018-08-02	23:17:00	15	56.1586	6.11573	45.4	MIK	4717.15	40.4	1	Pleurobrachia pileus	0.25	4	1	0.25	4	0.000847969	0.847969
2018-08-02	23:17:00	15	56.1586	6.11573	45.4	MIK	4717.15	40.4	1	Pleurobrachia pileus	0.25	4	1	0.25	4	0.000847969	0.847969
2018-08-02	23:17:00	15	56.1586	6.11573	45.4	MIK	4717.15	40.4	1	Pleurobrachia pileus	0.25	4	1	0.25	4	0.000847969	0.847969
2018-08-02	23:17:00	15	56.1586	6.11573	45.4	MIK	4717.15	40.4	1	Pleurobrachia pileus	0.25	4	1	0.25	4	0.000847969	0.847969
2018-08-02	23:17:00	15	56.1586	6.11573	45.4	MIK	4717.15	40.4	1	Pleurobrachia pileus	0.25	4	1	0.25	4	0.000847969	0.847969
2018-08-02	23:17:00	15	56.1586	6.11573	45.4	MIK	4717.15	40.4	1	Pleurobrachia pileus	0.25	4	1	0.25	4	0.000847969	0.847969
2018-08-02	23:17:00	15	56.1586	6.11573	45.4	MIK	4717.15	40.4	1	Pleurobrachia pileus	0.25	4	1	0.25	4	0.000847969	0.847969
2018-08-02	23:17:00	15	56.1586	6.11573	45.4	MIK	4717.15	40.4	1	Pleurobrachia pileus	0.25	4	1	0.25	4	0.000847969	0.847969
2018-08-02	23:17:00	15	56.1586	6.11573	45.4	MIK	4717.15	40.4	1	Pleurobrachia pileus	0.25	4	1	0.25	4	0.000847969	0.847969
2018-08-03	00:46:00	16	56.0589	5.63875	53.8	MIK	5280.77	48.8	1	Cyanea capillata	32	NA	NA	1	1	0.000189366	0.189366
2018-08-03	00:46:00	16	56.0589	5.63875	53.8	MIK	5280.77	48.8	1	Pleurobrachia pileus	1	5	1	0.2	5	0.000946832	0.946832
2018-08-03	00:46:00	16	56.0589	5.63875	53.8	MIK	5280.77	48.8	1	Cyanea lamarckii	8	NA	NA	1	1	0.000189366	0.189366
2018-08-03	00:46:00	16	56.0589	5.63875	53.8	MIK	5280.77	48.8	1	Cyanea capillata	16	NA	NA	1	1	0.000189366	0.189366
2018-08-03	00:46:00	16	56.0589	5.63875	53.8	MIK	5280.77	48.8	1	Cyanea capillata	22	NA	NA	1	1	0.000189366	0.189366
2018-08-03	00:46:00	16	56.0589	5.63875	53.8	MIK	5280.77	48.8	1	Cyanea lamarckii	3	NA	NA	1	1	0.000189366	0.189366
2018-08-03	00:46:00	16	56.0589	5.63875	53.8	MIK	5280.77	48.8	1	Cyanea lamarckii	4	NA	NA	1	1	0.000189366	0.189366
2018-08-03	00:46:00	16	56.0589	5.63875	53.8	MIK	5280.77	48.8	1	Cyanea lamarckii	4	NA	NA	1	1	0.000189366	0.189366
2018-08-03	00:46:00	16	56.0589	5.63875	53.8	MIK	5280.77	48.8	1	Cyanea lamarckii	4	NA	NA	1	1	0.000189366	0.189366
2018-08-03	00:46:00	16	56.0589	5.63875	53.8	MIK	5280.77	48.8	1	Cyanea lamarckii	4	NA	NA	1	1	0.000189366	0.189366
2018-08-03	00:46:00	16	56.0589	5.63875	53.8	MIK	5280.77	48.8	1	Cyanea lamarckii	5	NA	NA	1	1	0.000189366	0.189366
2018-08-03	00:46:00	16	56.0589	5.63875	53.8	MIK	5280.77	48.8	1	Cyanea lamarckii	5	NA	NA	1	1	0.000189366	0.189366
2018-08-03	00:46:00	16	56.0589	5.63875	53.8	MIK	5280.77	48.8	1	Cyanea lamarckii	5	NA	NA	1	1	0.000189366	0.189366
2018-08-03	00:46:00	16	56.0589	5.63875	53.8	MIK	5280.77	48.8	1	Cyanea lamarckii	5	NA	NA	1	1	0.000189366	0.189366
2018-08-03	00:46:00	16	56.0589	5.63875	53.8	MIK	5280.77	48.8	1	Cyanea lamarckii	5	NA	NA	1	1	0.000189366	0.189366
2018-08-03	00:46:00	16	56.0589	5.63875	53.8	MIK	5280.77	48.8	1	Cyanea lamarckii	6	NA	NA	1	1	0.000189366	0.189366
2018-08-03	00:46:00	16	56.0589	5.63875	53.8	MIK	5280.77	48.8	1	Cyanea lamarckii	6	NA	NA	1	1	0.000189366	0.189366
2018-08-03	00:46:00	16	56.0589	5.63875	53.8	MIK	5280.77	48.8	1	Cyanea lamarckii	6	NA	NA	1	1	0.000189366	0.189366
2018-08-03	00:46:00	16	56.0589	5.63875	53.8	MIK	5280.77	48.8	1	Cyanea lamarckii	6	NA	NA	1	1	0.000189366	0.189366
2018-08-03	00:46:00	16	56.0589	5.63875	53.8	MIK	5280.77	48.8	1	Cyanea lamarckii	6	NA	NA	1	1	0.000189366	0.189366
2018-08-03	00:46:00	16	56.0589	5.63875	53.8	MIK	5280.77	48.8	1	Cyanea lamarckii	7	NA	NA	1	1	0.000189366	0.189366
2018-08-03	00:46:00	16	56.0589	5.63875	53.8	MIK	5280.77	48.8	1	Cyanea lamarckii	7	NA	NA	1	1	0.000189366	0.189366
2018-08-03	00:46:00	16	56.0589	5.63875	53.8	MIK	5280.77	48.8	1	Cyanea lamarckii	7	NA	NA	1	1	0.000189366	0.189366
2018-08-03	00:46:00	16	56.0589	5.63875	53.8	MIK	5280.77	48.8	1	Cyanea lamarckii	7	NA	NA	1	1	0.000189366	0.189366
2018-08-03	00:46:00	16	56.0589	5.63875	53.8	MIK	5280.77	48.8	1	Cyanea lamarckii	8	NA	NA	1	1	0.000189366	0.189366
2018-08-03	19:18:00	17	56.0915	3.5234	69.6	MIK	6957.33	64.6	1	Pleurobrachia pileus	0.25	NA	NA	1	1	0.000143733	0.143733
2018-08-03	19:18:00	17	56.0915	3.5234	69.6	MIK	6957.33	64.6	1	Cyanea capillata	24	NA	NA	1	1	0.000143733	0.143733
2018-08-03	19:18:00	17	56.0915	3.5234	69.6	MIK	6957.33	64.6	1	Cyanea lamarckii	11	NA	NA	1	1	0.000143733	0.143733
2018-08-03	19:18:00	17	56.0915	3.5234	69.6	MIK	6957.33	64.6	1	Cyanea capillata	6	NA	NA	1	1	0.000143733	0.143733
2018-08-03	19:18:00	17	56.0915	3.5234	69.6	MIK	6957.33	64.6	1	Cyanea capillata	6	NA	NA	1	1	0.000143733	0.143733
2018-08-03	19:18:00	17	56.0915	3.5234	69.6	MIK	6957.33	64.6	1	Cyanea capillata	7	NA	NA	1	1	0.000143733	0.143733
2018-08-03	19:18:00	17	56.0915	3.5234	69.6	MIK	6957.33	64.6	1	Cyanea capillata	7	NA	NA	1	1	0.000143733	0.143733
2018-08-03	19:18:00	17	56.0915	3.5234	69.6	MIK	6957.33	64.6	1	Cyanea capillata	20	NA	NA	1	1	0.000143733	0.143733
2018-08-03	19:18:00	17	56.0915	3.5234	69.6	MIK	6957.33	64.6	1	Cyanea capillata	20	NA	NA	1	1	0.000143733	0.143733
2018-08-03	19:18:00	17	56.0915	3.5234	69.6	MIK	6957.33	64.6	1	Cyanea lamarckii	1	NA	NA	1	1	0.000143733	0.143733
2018-08-03	19:18:00	17	56.0915	3.5234	69.6	MIK	6957.33	64.6	1	Cyanea lamarckii	2	NA	NA	1	1	0.000143733	0.143733
2018-08-03	19:18:00	17	56.0915	3.5234	69.6	MIK	6957.33	64.6	1	Cyanea lamarckii	2	NA	NA	1	1	0.000143733	0.143733
2018-08-03	19:18:00	17	56.0915	3.5234	69.6	MIK	6957.33	64.6	1	Cyanea lamarckii	4	NA	NA	1	1	0.000143733	0.143733
2018-08-03	19:18:00	17	56.0915	3.5234	69.6	MIK	6957.33	64.6	1	Cyanea lamarckii	4	NA	NA	1	1	0.000143733	0.143733
2018-08-03	19:18:00	17	56.0915	3.5234	69.6	MIK	6957.33	64.6	1	Cyanea lamarckii	5	NA	NA	1	1	0.000143733	0.143733
2018-08-03	19:18:00	17	56.0915	3.5234	69.6	MIK	6957.33	64.6	1	Cyanea lamarckii	10	NA	NA	1	1	0.000143733	0.143733
2018-08-03	19:18:00	17	56.0915	3.5234	69.6	MIK	6957.33	64.6	1	Cyanea lamarckii	10	NA	NA	1	1	0.000143733	0.143733
2018-08-03	19:18:00	17	56.0915	3.5234	69.6	MIK	6957.33	64.6	1	Cyanea lamarckii	11	NA	NA	1	1	0.000143733	0.143733
2018-08-03	19:56:00	17	56.0915	3.5234	69.6	MIK	6431.82	64.6	1	Obelia sp.	1	NA	NA	1	1	0.000155477	0.155477
2018-08-03	19:56:00	17	56.0915	3.5234	69.6	MIK	6431.82	64.6	1	Cyanea capillata	22	NA	NA	1	1	0.000155477	0.155477
2018-08-03	19:56:00	17	56.0915	3.5234	69.6	MIK	6431.82	64.6	1	Cyanea lamarckii	10	NA	NA	1	1	0.000155477	0.155477
2018-08-03	19:56:00	17	56.0915	3.5234	69.6	MIK	6431.82	64.6	1	Cyanea capillata	5	NA	NA	1	1	0.000155477	0.155477
2018-08-03	19:56:00	17	56.0915	3.5234	69.6	MIK	6431.82	64.6	1	Cyanea capillata	7	NA	NA	1	1	0.000155477	0.155477
2018-08-03	19:56:00	17	56.0915	3.5234	69.6	MIK	6431.82	64.6	1	Cyanea capillata	8	NA	NA	1	1	0.000155477	0.155477
2018-08-03	19:56:00	17	56.0915	3.5234	69.6	MIK	6431.82	64.6	1	Cyanea capillata	10	NA	NA	1	1	0.000155477	0.155477
2018-08-03	19:56:00	17	56.0915	3.5234	69.6	MIK	6431.82	64.6	1	Cyanea capillata	14	NA	NA	1	1	0.000155477	0.155477
2018-08-03	19:56:00	17	56.0915	3.5234	69.6	MIK	6431.82	64.6	1	Cyanea capillata	19	NA	NA	1	1	0.000155477	0.155477
2018-08-03	19:56:00	17	56.0915	3.5234	69.6	MIK	6431.82	64.6	1	Cyanea lamarckii	3	NA	NA	1	1	0.000155477	0.155477
2018-08-03	19:56:00	17	56.0915	3.5234	69.6	MIK	6431.82	64.6	1	Cyanea lamarckii	4	NA	NA	1	1	0.000155477	0.155477
2018-08-03	19:56:00	17	56.0915	3.5234	69.6	MIK	6431.82	64.6	1	Cyanea lamarckii	4	NA	NA	1	1	0.000155477	0.155477
2018-08-03	19:56:00	17	56.0915	3.5234	69.6	MIK	6431.82	64.6	1	Cyanea lamarckii	5	NA	NA	1	1	0.000155477	0.155477
2018-08-03	19:56:00	17	56.0915	3.5234	69.6	MIK	6431.82	64.6	1	Cyanea lamarckii	7	NA	NA	1	1	0.000155477	0.155477
2018-08-03	19:56:00	17	56.0915	3.5234	69.6	MIK	6431.82	64.6	1	Cyanea lamarckii	8	NA	NA	1	1	0.000155477	0.155477
2018-08-03	21:44:00	17	56.0915	3.5234	61.1	MIK	5154.87	56.1	1	Obelia sp.	1	4	0.5	0.125	8	0.00155193	1.55193
2018-08-03	21:44:00	17	56.0915	3.5234	61.1	MIK	5154.87	56.1	1	Pleurobrachia pileus	0.25	4	0.5	0.125	8	0.00155193	1.55193
2018-08-03	21:44:00	17	56.0915	3.5234	61.1	MIK	5154.87	56.1	1	Pleurobrachia pileus	1	4	0.5	0.125	8	0.00155193	1.55193
2018-08-03	21:44:00	17	56.0915	3.5234	61.1	MIK	5154.87	56.1	1	Pleurobrachia pileus	1	4	0.5	0.125	8	0.00155193	1.55193
2018-08-03	21:44:00	17	56.0915	3.5234	61.1	MIK	5154.87	56.1	1	Pleurobrachia pileus	1	4	0.5	0.125	8	0.00155193	1.55193
2018-08-03	21:44:00	17	56.0915	3.5234	61.1	MIK	5154.87	56.1	1	Pleurobrachia pileus	0.5	4	0.5	0.125	8	0.00155193	1.55193
2018-08-03	21:44:00	17	56.0915	3.5234	61.1	MIK	5154.87	56.1	1	Pleurobrachia pileus	0.5	4	0.5	0.125	8	0.00155193	1.55193
2018-08-03	21:44:00	17	56.0915	3.5234	61.1	MIK	5154.87	56.1	1	Pleurobrachia pileus	0.5	4	0.5	0.125	8	0.00155193	1.55193
2018-08-03	21:44:00	17	56.0915	3.5234	61.1	MIK	5154.87	56.1	1	Pleurobrachia pileus	0.5	4	0.5	0.125	8	0.00155193	1.55193
2018-08-03	21:44:00	17	56.0915	3.5234	61.1	MIK	5154.87	56.1	1	Pleurobrachia pileus	0.5	4	0.5	0.125	8	0.00155193	1.55193
2018-08-03	21:44:00	17	56.0915	3.5234	61.1	MIK	5154.87	56.1	1	Pleurobrachia pileus	0.5	4	0.5	0.125	8	0.00155193	1.55193
2018-08-03	21:44:00	17	56.0915	3.5234	61.1	MIK	5154.87	56.1	1	Pleurobrachia pileus	0.5	4	0.5	0.125	8	0.00155193	1.55193
2018-08-03	21:44:00	17	56.0915	3.5234	61.1	MIK	5154.87	56.1	1	Pleurobrachia pileus	0.5	4	0.5	0.125	8	0.00155193	1.55193
2018-08-03	21:44:00	17	56.0915	3.5234	61.1	MIK	5154.87	56.1	1	Pleurobrachia pileus	0.5	4	0.5	0.125	8	0.00155193	1.55193
2018-08-03	21:44:00	17	56.0915	3.5234	61.1	MIK	5154.87	56.1	1	Pleurobrachia pileus	0.5	4	0.5	0.125	8	0.00155193	1.55193
2018-08-03	21:44:00	17	56.0915	3.5234	61.1	MIK	5154.87	56.1	1	Pleurobrachia pileus	0.5	4	0.5	0.125	8	0.00155193	1.55193
2018-08-03	21:44:00	17	56.0915	3.5234	61.1	MIK	5154.87	56.1	1	Pleurobrachia pileus	0.5	4	0.5	0.125	8	0.00155193	1.55193
2018-08-03	21:44:00	17	56.0915	3.5234	61.1	MIK	5154.87	56.1	1	Pleurobrachia pileus	0.5	4	0.5	0.125	8	0.00155193	1.55193
2018-08-03	21:44:00	17	56.0915	3.5234	61.1	MIK	5154.87	56.1	1	Pleurobrachia pileus	0.5	4	0.5	0.125	8	0.00155193	1.55193
2018-08-03	21:44:00	17	56.0915	3.5234	61.1	MIK	5154.87	56.1	1	Pleurobrachia pileus	0.5	4	0.5	0.125	8	0.00155193	1.55193
2018-08-03	21:44:00	17	56.0915	3.5234	61.1	MIK	5154.87	56.1	1	Pleurobrachia pileus	0.5	4	0.5	0.125	8	0.00155193	1.55193
2018-08-03	21:44:00	17	56.0915	3.5234	61.1	MIK	5154.87	56.1	1	Pleurobrachia pileus	0.5	4	0.5	0.125	8	0.00155193	1.55193
2018-08-03	21:44:00	17	56.0915	3.5234	61.1	MIK	5154.87	56.1	1	Pleurobrachia pileus	0.5	4	0.5	0.125	8	0.00155193	1.55193
2018-08-03	21:44:00	17	56.0915	3.5234	61.1	MIK	5154.87	56.1	1	Pleurobrachia pileus	0.5	4	0.5	0.125	8	0.00155193	1.55193
2018-08-03	21:44:00	17	56.0915	3.5234	61.1	MIK	5154.87	56.1	1	Pleurobrachia pileus	0.5	4	0.5	0.125	8	0.00155193	1.55193
2018-08-03	21:44:00	17	56.0915	3.5234	61.1	MIK	5154.87	56.1	1	Pleurobrachia pileus	0.5	4	0.5	0.125	8	0.00155193	1.55193
2018-08-03	21:44:00	17	56.0915	3.5234	61.1	MIK	5154.87	56.1	1	Pleurobrachia pileus	0.5	4	0.5	0.125	8	0.00155193	1.55193
2018-08-03	21:44:00	17	56.0915	3.5234	61.1	MIK	5154.87	56.1	1	Pleurobrachia pileus	0.5	4	0.5	0.125	8	0.00155193	1.55193
2018-08-03	21:44:00	17	56.0915	3.5234	61.1	MIK	5154.87	56.1	1	Pleurobrachia pileus	0.5	4	0.5	0.125	8	0.00155193	1.55193
2018-08-03	21:44:00	17	56.0915	3.5234	61.1	MIK	5154.87	56.1	1	Pleurobrachia pileus	0.5	4	0.5	0.125	8	0.00155193	1.55193
2018-08-03	21:44:00	17	56.0915	3.5234	61.1	MIK	5154.87	56.1	1	Pleurobrachia pileus	0.5	4	0.5	0.125	8	0.00155193	1.55193
2018-08-03	21:44:00	17	56.0915	3.5234	61.1	MIK	5154.87	56.1	1	Pleurobrachia pileus	0.5	4	0.5	0.125	8	0.00155193	1.55193
2018-08-03	21:44:00	17	56.0915	3.5234	61.1	MIK	5154.87	56.1	1	Pleurobrachia pileus	0.5	4	0.5	0.125	8	0.00155193	1.55193
2018-08-03	21:44:00	17	56.0915	3.5234	61.1	MIK	5154.87	56.1	1	Pleurobrachia pileus	0.5	4	0.5	0.125	8	0.00155193	1.55193
2018-08-03	21:44:00	17	56.0915	3.5234	61.1	MIK	5154.87	56.1	1	Pleurobrachia pileus	0.5	4	0.5	0.125	8	0.00155193	1.55193
2018-08-03	21:44:00	17	56.0915	3.5234	61.1	MIK	5154.87	56.1	1	Pleurobrachia pileus	0.5	4	0.5	0.125	8	0.00155193	1.55193
2018-08-03	21:44:00	17	56.0915	3.5234	61.1	MIK	5154.87	56.1	1	Pleurobrachia pileus	0.5	4	0.5	0.125	8	0.00155193	1.55193
2018-08-03	21:44:00	17	56.0915	3.5234	61.1	MIK	5154.87	56.1	1	Pleurobrachia pileus	0.5	4	0.5	0.125	8	0.00155193	1.55193
2018-08-03	21:44:00	17	56.0915	3.5234	61.1	MIK	5154.87	56.1	1	Pleurobrachia pileus	0.5	4	0.5	0.125	8	0.00155193	1.55193
2018-08-03	21:44:00	17	56.0915	3.5234	61.1	MIK	5154.87	56.1	1	Pleurobrachia pileus	0.5	4	0.5	0.125	8	0.00155193	1.55193
2018-08-03	21:44:00	17	56.0915	3.5234	61.1	MIK	5154.87	56.1	1	Pleurobrachia pileus	0.5	4	0.5	0.125	8	0.00155193	1.55193
2018-08-03	21:44:00	17	56.0915	3.5234	61.1	MIK	5154.87	56.1	1	Pleurobrachia pileus	0.25	4	0.5	0.125	8	0.00155193	1.55193
2018-08-03	21:44:00	17	56.0915	3.5234	61.1	MIK	5154.87	56.1	1	Pleurobrachia pileus	0.25	4	0.5	0.125	8	0.00155193	1.55193
2018-08-03	21:44:00	17	56.0915	3.5234	61.1	MIK	5154.87	56.1	1	Pleurobrachia pileus	0.25	4	0.5	0.125	8	0.00155193	1.55193
2018-08-03	21:44:00	17	56.0915	3.5234	61.1	MIK	5154.87	56.1	1	Pleurobrachia pileus	0.25	4	0.5	0.125	8	0.00155193	1.55193
2018-08-03	21:44:00	17	56.0915	3.5234	61.1	MIK	5154.87	56.1	1	Pleurobrachia pileus	0.25	4	0.5	0.125	8	0.00155193	1.55193
2018-08-03	21:44:00	17	56.0915	3.5234	61.1	MIK	5154.87	56.1	1	Pleurobrachia pileus	0.25	4	0.5	0.125	8	0.00155193	1.55193
2018-08-03	21:44:00	17	56.0915	3.5234	61.1	MIK	5154.87	56.1	1	Pleurobrachia pileus	0.25	4	0.5	0.125	8	0.00155193	1.55193
2018-08-03	21:44:00	17	56.0915	3.5234	61.1	MIK	5154.87	56.1	1	Pleurobrachia pileus	0.25	4	0.5	0.125	8	0.00155193	1.55193
2018-08-03	21:44:00	17	56.0915	3.5234	61.1	MIK	5154.87	56.1	1	Pleurobrachia pileus	0.25	4	0.5	0.125	8	0.00155193	1.55193
2018-08-03	21:44:00	17	56.0915	3.5234	61.1	MIK	5154.87	56.1	1	Pleurobrachia pileus	0.25	4	0.5	0.125	8	0.00155193	1.55193
2018-08-03	21:44:00	17	56.0915	3.5234	61.1	MIK	5154.87	56.1	1	Pleurobrachia pileus	0.25	4	0.5	0.125	8	0.00155193	1.55193
2018-08-03	21:44:00	17	56.0915	3.5234	61.1	MIK	5154.87	56.1	1	Pleurobrachia pileus	0.25	4	0.5	0.125	8	0.00155193	1.55193
2018-08-03	21:44:00	17	56.0915	3.5234	61.1	MIK	5154.87	56.1	1	Pleurobrachia pileus	0.25	4	0.5	0.125	8	0.00155193	1.55193
2018-08-03	21:44:00	17	56.0915	3.5234	61.1	MIK	5154.87	56.1	1	Pleurobrachia pileus	0.25	4	0.5	0.125	8	0.00155193	1.55193
2018-08-03	21:44:00	17	56.0915	3.5234	61.1	MIK	5154.87	56.1	1	Pleurobrachia pileus	0.25	4	0.5	0.125	8	0.00155193	1.55193
2018-08-03	21:44:00	17	56.0915	3.5234	61.1	MIK	5154.87	56.1	1	Pleurobrachia pileus	0.25	4	0.5	0.125	8	0.00155193	1.55193
2018-08-03	21:44:00	17	56.0915	3.5234	61.1	MIK	5154.87	56.1	1	Pleurobrachia pileus	0.25	4	0.5	0.125	8	0.00155193	1.55193
2018-08-03	21:44:00	17	56.0915	3.5234	61.1	MIK	5154.87	56.1	1	Pleurobrachia pileus	0.25	4	0.5	0.125	8	0.00155193	1.55193
2018-08-03	21:44:00	17	56.0915	3.5234	61.1	MIK	5154.87	56.1	1	Pleurobrachia pileus	0.25	4	0.5	0.125	8	0.00155193	1.55193
2018-08-03	21:44:00	17	56.0915	3.5234	61.1	MIK	5154.87	56.1	1	Pleurobrachia pileus	0.25	4	0.5	0.125	8	0.00155193	1.55193
2018-08-03	21:44:00	17	56.0915	3.5234	61.1	MIK	5154.87	56.1	1	Pleurobrachia pileus	0.25	4	0.5	0.125	8	0.00155193	1.55193
2018-08-03	21:44:00	17	56.0915	3.5234	61.1	MIK	5154.87	56.1	1	Pleurobrachia pileus	0.25	4	0.5	0.125	8	0.00155193	1.55193
2018-08-03	21:44:00	17	56.0915	3.5234	61.1	MIK	5154.87	56.1	1	Pleurobrachia pileus	0.25	4	0.5	0.125	8	0.00155193	1.55193
2018-08-03	21:44:00	17	56.0915	3.5234	61.1	MIK	5154.87	56.1	1	Pleurobrachia pileus	0.25	4	0.5	0.125	8	0.00155193	1.55193
2018-08-03	21:44:00	17	56.0915	3.5234	61.1	MIK	5154.87	56.1	1	Pleurobrachia pileus	0.25	4	0.5	0.125	8	0.00155193	1.55193
2018-08-03	21:44:00	17	56.0915	3.5234	61.1	MIK	5154.87	56.1	1	Pleurobrachia pileus	0.25	4	0.5	0.125	8	0.00155193	1.55193
2018-08-03	21:44:00	17	56.0915	3.5234	61.1	MIK	5154.87	56.1	1	Pleurobrachia pileus	0.25	4	0.5	0.125	8	0.00155193	1.55193
2018-08-03	21:44:00	17	56.0915	3.5234	61.1	MIK	5154.87	56.1	1	Pleurobrachia pileus	0.25	4	0.5	0.125	8	0.00155193	1.55193
2018-08-03	21:44:00	17	56.0915	3.5234	61.1	MIK	5154.87	56.1	1	Pleurobrachia pileus	0.25	4	0.5	0.125	8	0.00155193	1.55193
2018-08-03	21:44:00	17	56.0915	3.5234	61.1	MIK	5154.87	56.1	1	Pleurobrachia pileus	0.25	4	0.5	0.125	8	0.00155193	1.55193
2018-08-03	21:44:00	17	56.0915	3.5234	61.1	MIK	5154.87	56.1	1	Pleurobrachia pileus	0.25	4	0.5	0.125	8	0.00155193	1.55193
2018-08-03	21:44:00	17	56.0915	3.5234	61.1	MIK	5154.87	56.1	1	Pleurobrachia pileus	0.25	4	0.5	0.125	8	0.00155193	1.55193
2018-08-03	21:44:00	17	56.0915	3.5234	61.1	MIK	5154.87	56.1	1	Pleurobrachia pileus	0.25	4	0.5	0.125	8	0.00155193	1.55193
2018-08-03	21:44:00	17	56.0915	3.5234	61.1	MIK	5154.87	56.1	1	Pleurobrachia pileus	0.25	4	0.5	0.125	8	0.00155193	1.55193
2018-08-03	21:44:00	17	56.0915	3.5234	61.1	MIK	5154.87	56.1	1	Pleurobrachia pileus	0.25	4	0.5	0.125	8	0.00155193	1.55193
2018-08-03	21:44:00	17	56.0915	3.5234	61.1	MIK	5154.87	56.1	1	Pleurobrachia pileus	0.25	4	0.5	0.125	8	0.00155193	1.55193
2018-08-03	21:44:00	17	56.0915	3.5234	61.1	MIK	5154.87	56.1	1	Pleurobrachia pileus	0.25	4	0.5	0.125	8	0.00155193	1.55193
2018-08-03	21:44:00	17	56.0915	3.5234	61.1	MIK	5154.87	56.1	1	Pleurobrachia pileus	0.25	4	0.5	0.125	8	0.00155193	1.55193
2018-08-03	21:44:00	17	56.0915	3.5234	61.1	MIK	5154.87	56.1	1	Pleurobrachia pileus	0.25	4	0.5	0.125	8	0.00155193	1.55193
2018-08-03	21:44:00	17	56.0915	3.5234	61.1	MIK	5154.87	56.1	1	Pleurobrachia pileus	0.25	4	0.5	0.125	8	0.00155193	1.55193
2018-08-03	21:44:00	17	56.0915	3.5234	61.1	MIK	5154.87	56.1	1	Pleurobrachia pileus	0.25	4	0.5	0.125	8	0.00155193	1.55193
2018-08-03	21:44:00	17	56.0915	3.5234	61.1	MIK	5154.87	56.1	1	Pleurobrachia pileus	0.25	4	0.5	0.125	8	0.00155193	1.55193
2018-08-03	21:44:00	17	56.0915	3.5234	61.1	MIK	5154.87	56.1	1	Pleurobrachia pileus	0.25	4	0.5	0.125	8	0.00155193	1.55193
2018-08-03	21:44:00	17	56.0915	3.5234	61.1	MIK	5154.87	56.1	1	Pleurobrachia pileus	0.25	4	0.5	0.125	8	0.00155193	1.55193
2018-08-03	21:44:00	17	56.0915	3.5234	61.1	MIK	5154.87	56.1	1	Pleurobrachia pileus	0.25	4	0.5	0.125	8	0.00155193	1.55193
2018-08-03	21:44:00	17	56.0915	3.5234	61.1	MIK	5154.87	56.1	1	Pleurobrachia pileus	0.25	4	0.5	0.125	8	0.00155193	1.55193
2018-08-03	21:44:00	17	56.0915	3.5234	61.1	MIK	5154.87	56.1	1	Pleurobrachia pileus	0.25	4	0.5	0.125	8	0.00155193	1.55193
2018-08-03	21:44:00	17	56.0915	3.5234	61.1	MIK	5154.87	56.1	1	Pleurobrachia pileus	0.25	4	0.5	0.125	8	0.00155193	1.55193
2018-08-03	21:44:00	17	56.0915	3.5234	61.1	MIK	5154.87	56.1	1	Pleurobrachia pileus	0.25	4	0.5	0.125	8	0.00155193	1.55193
2018-08-03	21:44:00	17	56.0915	3.5234	61.1	MIK	5154.87	56.1	1	Pleurobrachia pileus	0.25	4	0.5	0.125	8	0.00155193	1.55193
2018-08-03	21:44:00	17	56.0915	3.5234	61.1	MIK	5154.87	56.1	1	Pleurobrachia pileus	0.25	4	0.5	0.125	8	0.00155193	1.55193
2018-08-03	21:44:00	17	56.0915	3.5234	61.1	MIK	5154.87	56.1	1	Pleurobrachia pileus	0.25	4	0.5	0.125	8	0.00155193	1.55193
2018-08-03	21:44:00	17	56.0915	3.5234	61.1	MIK	5154.87	56.1	1	Pleurobrachia pileus	0.25	4	0.5	0.125	8	0.00155193	1.55193
2018-08-03	21:44:00	17	56.0915	3.5234	61.1	MIK	5154.87	56.1	1	Pleurobrachia pileus	0.25	4	0.5	0.125	8	0.00155193	1.55193
2018-08-03	21:44:00	17	56.0915	3.5234	61.1	MIK	5154.87	56.1	1	Pleurobrachia pileus	0.25	4	0.5	0.125	8	0.00155193	1.55193
2018-08-03	21:44:00	17	56.0915	3.5234	61.1	MIK	5154.87	56.1	1	Pleurobrachia pileus	0.25	4	0.5	0.125	8	0.00155193	1.55193
2018-08-03	21:44:00	17	56.0915	3.5234	61.1	MIK	5154.87	56.1	1	Pleurobrachia pileus	0.25	4	0.5	0.125	8	0.00155193	1.55193
2018-08-03	21:44:00	17	56.0915	3.5234	61.1	MIK	5154.87	56.1	1	Pleurobrachia pileus	0.25	4	0.5	0.125	8	0.00155193	1.55193
2018-08-03	21:44:00	17	56.0915	3.5234	61.1	MIK	5154.87	56.1	1	Pleurobrachia pileus	0.25	4	0.5	0.125	8	0.00155193	1.55193
2018-08-03	21:44:00	17	56.0915	3.5234	61.1	MIK	5154.87	56.1	1	Pleurobrachia pileus	0.25	4	0.5	0.125	8	0.00155193	1.55193
2018-08-03	21:44:00	17	56.0915	3.5234	61.1	MIK	5154.87	56.1	1	Pleurobrachia pileus	0.25	4	0.5	0.125	8	0.00155193	1.55193
2018-08-03	21:44:00	17	56.0915	3.5234	61.1	MIK	5154.87	56.1	1	Pleurobrachia pileus	0.25	4	0.5	0.125	8	0.00155193	1.55193
2018-08-03	21:44:00	17	56.0915	3.5234	61.1	MIK	5154.87	56.1	1	Pleurobrachia pileus	0.25	4	0.5	0.125	8	0.00155193	1.55193
2018-08-03	21:44:00	17	56.0915	3.5234	61.1	MIK	5154.87	56.1	1	Pleurobrachia pileus	0.25	4	0.5	0.125	8	0.00155193	1.55193
2018-08-03	21:44:00	17	56.0915	3.5234	61.1	MIK	5154.87	56.1	1	Pleurobrachia pileus	0.25	4	0.5	0.125	8	0.00155193	1.55193
2018-08-03	21:44:00	17	56.0915	3.5234	61.1	MIK	5154.87	56.1	1	Pleurobrachia pileus	0.25	4	0.5	0.125	8	0.00155193	1.55193
2018-08-03	21:44:00	17	56.0915	3.5234	61.1	MIK	5154.87	56.1	1	Pleurobrachia pileus	0.25	4	0.5	0.125	8	0.00155193	1.55193
2018-08-03	21:44:00	17	56.0915	3.5234	61.1	MIK	5154.87	56.1	1	Pleurobrachia pileus	0.25	4	0.5	0.125	8	0.00155193	1.55193
2018-08-03	21:44:00	17	56.0915	3.5234	61.1	MIK	5154.87	56.1	1	Pleurobrachia pileus	0.25	4	0.5	0.125	8	0.00155193	1.55193
2018-08-03	21:44:00	17	56.0915	3.5234	61.1	MIK	5154.87	56.1	1	Pleurobrachia pileus	0.25	4	0.5	0.125	8	0.00155193	1.55193
2018-08-03	21:44:00	17	56.0915	3.5234	61.1	MIK	5154.87	56.1	1	Pleurobrachia pileus	0.25	4	0.5	0.125	8	0.00155193	1.55193
2018-08-03	21:44:00	17	56.0915	3.5234	61.1	MIK	5154.87	56.1	1	Pleurobrachia pileus	0.25	4	0.5	0.125	8	0.00155193	1.55193
2018-08-03	21:44:00	17	56.0915	3.5234	61.1	MIK	5154.87	56.1	1	Pleurobrachia pileus	0.25	4	0.5	0.125	8	0.00155193	1.55193
2018-08-03	21:44:00	17	56.0915	3.5234	61.1	MIK	5154.87	56.1	1	Pleurobrachia pileus	0.25	4	0.5	0.125	8	0.00155193	1.55193
2018-08-03	21:44:00	17	56.0915	3.5234	61.1	MIK	5154.87	56.1	1	Pleurobrachia pileus	0.25	4	0.5	0.125	8	0.00155193	1.55193
2018-08-03	21:44:00	17	56.0915	3.5234	61.1	MIK	5154.87	56.1	1	Pleurobrachia pileus	0.25	4	0.5	0.125	8	0.00155193	1.55193
2018-08-03	21:44:00	17	56.0915	3.5234	61.1	MIK	5154.87	56.1	1	Pleurobrachia pileus	0.25	4	0.5	0.125	8	0.00155193	1.55193
2018-08-03	21:44:00	17	56.0915	3.5234	61.1	MIK	5154.87	56.1	1	Pleurobrachia pileus	0.25	4	0.5	0.125	8	0.00155193	1.55193
2018-08-03	21:44:00	17	56.0915	3.5234	61.1	MIK	5154.87	56.1	1	Pleurobrachia pileus	0.25	4	0.5	0.125	8	0.00155193	1.55193
2018-08-03	21:44:00	17	56.0915	3.5234	61.1	MIK	5154.87	56.1	1	Pleurobrachia pileus	0.25	4	0.5	0.125	8	0.00155193	1.55193
2018-08-03	21:44:00	17	56.0915	3.5234	61.1	MIK	5154.87	56.1	1	Pleurobrachia pileus	0.25	4	0.5	0.125	8	0.00155193	1.55193
2018-08-03	21:44:00	17	56.0915	3.5234	61.1	MIK	5154.87	56.1	1	Pleurobrachia pileus	0.25	4	0.5	0.125	8	0.00155193	1.55193
2018-08-03	21:44:00	17	56.0915	3.5234	61.1	MIK	5154.87	56.1	1	Pleurobrachia pileus	0.25	4	0.5	0.125	8	0.00155193	1.55193
2018-08-03	21:44:00	17	56.0915	3.5234	61.1	MIK	5154.87	56.1	1	Pleurobrachia pileus	0.25	4	0.5	0.125	8	0.00155193	1.55193
2018-08-03	21:44:00	17	56.0915	3.5234	61.1	MIK	5154.87	56.1	1	Pleurobrachia pileus	0.25	4	0.5	0.125	8	0.00155193	1.55193
2018-08-03	21:44:00	17	56.0915	3.5234	61.1	MIK	5154.87	56.1	1	Pleurobrachia pileus	0.25	4	0.5	0.125	8	0.00155193	1.55193
2018-08-03	21:44:00	17	56.0915	3.5234	61.1	MIK	5154.87	56.1	1	Pleurobrachia pileus	0.25	4	0.5	0.125	8	0.00155193	1.55193
2018-08-03	21:44:00	17	56.0915	3.5234	61.1	MIK	5154.87	56.1	1	Pleurobrachia pileus	0.25	4	0.5	0.125	8	0.00155193	1.55193
2018-08-03	21:44:00	17	56.0915	3.5234	61.1	MIK	5154.87	56.1	1	Pleurobrachia pileus	0.25	4	0.5	0.125	8	0.00155193	1.55193
2018-08-03	21:44:00	17	56.0915	3.5234	61.1	MIK	5154.87	56.1	1	Pleurobrachia pileus	0.25	4	0.5	0.125	8	0.00155193	1.55193
2018-08-03	21:44:00	17	56.0915	3.5234	61.1	MIK	5154.87	56.1	1	Pleurobrachia pileus	0.25	4	0.5	0.125	8	0.00155193	1.55193
2018-08-03	21:44:00	17	56.0915	3.5234	61.1	MIK	5154.87	56.1	1	Pleurobrachia pileus	0.25	4	0.5	0.125	8	0.00155193	1.55193
2018-08-03	21:44:00	17	56.0915	3.5234	61.1	MIK	5154.87	56.1	1	Pleurobrachia pileus	0.25	4	0.5	0.125	8	0.00155193	1.55193
2018-08-03	21:44:00	17	56.0915	3.5234	61.1	MIK	5154.87	56.1	1	Pleurobrachia pileus	0.25	4	0.5	0.125	8	0.00155193	1.55193
2018-08-03	21:44:00	17	56.0915	3.5234	61.1	MIK	5154.87	56.1	1	Pleurobrachia pileus	0.25	4	0.5	0.125	8	0.00155193	1.55193
2018-08-03	21:44:00	17	56.0915	3.5234	61.1	MIK	5154.87	56.1	1	Pleurobrachia pileus	0.25	4	0.5	0.125	8	0.00155193	1.55193
2018-08-03	21:44:00	17	56.0915	3.5234	61.1	MIK	5154.87	56.1	1	Pleurobrachia pileus	0.25	4	0.5	0.125	8	0.00155193	1.55193
2018-08-03	21:44:00	17	56.0915	3.5234	61.1	MIK	5154.87	56.1	1	Pleurobrachia pileus	0.25	4	0.5	0.125	8	0.00155193	1.55193
2018-08-03	21:44:00	17	56.0915	3.5234	61.1	MIK	5154.87	56.1	1	Pleurobrachia pileus	0.25	4	0.5	0.125	8	0.00155193	1.55193
2018-08-03	21:44:00	17	56.0915	3.5234	61.1	MIK	5154.87	56.1	1	Pleurobrachia pileus	0.25	4	0.5	0.125	8	0.00155193	1.55193
2018-08-03	21:44:00	17	56.0915	3.5234	61.1	MIK	5154.87	56.1	1	Pleurobrachia pileus	0.25	4	0.5	0.125	8	0.00155193	1.55193
2018-08-03	21:44:00	17	56.0915	3.5234	61.1	MIK	5154.87	56.1	1	Pleurobrachia pileus	0.25	4	0.5	0.125	8	0.00155193	1.55193
2018-08-03	21:44:00	17	56.0915	3.5234	61.1	MIK	5154.87	56.1	1	Pleurobrachia pileus	0.25	4	0.5	0.125	8	0.00155193	1.55193
2018-08-03	21:44:00	17	56.0915	3.5234	61.1	MIK	5154.87	56.1	1	Pleurobrachia pileus	0.25	4	0.5	0.125	8	0.00155193	1.55193
2018-08-03	21:44:00	17	56.0915	3.5234	61.1	MIK	5154.87	56.1	1	Pleurobrachia pileus	0.25	4	0.5	0.125	8	0.00155193	1.55193
2018-08-03	21:44:00	17	56.0915	3.5234	61.1	MIK	5154.87	56.1	1	Pleurobrachia pileus	0.25	4	0.5	0.125	8	0.00155193	1.55193
2018-08-03	21:44:00	17	56.0915	3.5234	61.1	MIK	5154.87	56.1	1	Pleurobrachia pileus	0.25	4	0.5	0.125	8	0.00155193	1.55193
2018-08-03	21:44:00	17	56.0915	3.5234	61.1	MIK	5154.87	56.1	1	Pleurobrachia pileus	0.25	4	0.5	0.125	8	0.00155193	1.55193
2018-08-03	21:44:00	17	56.0915	3.5234	61.1	MIK	5154.87	56.1	1	Pleurobrachia pileus	0.25	4	0.5	0.125	8	0.00155193	1.55193
2018-08-03	21:44:00	17	56.0915	3.5234	61.1	MIK	5154.87	56.1	1	Pleurobrachia pileus	0.25	4	0.5	0.125	8	0.00155193	1.55193
2018-08-03	21:44:00	17	56.0915	3.5234	61.1	MIK	5154.87	56.1	1	Pleurobrachia pileus	0.25	4	0.5	0.125	8	0.00155193	1.55193
2018-08-03	21:44:00	17	56.0915	3.5234	61.1	MIK	5154.87	56.1	1	Pleurobrachia pileus	0.25	4	0.5	0.125	8	0.00155193	1.55193
2018-08-03	21:44:00	17	56.0915	3.5234	61.1	MIK	5154.87	56.1	1	Pleurobrachia pileus	0.25	4	0.5	0.125	8	0.00155193	1.55193
2018-08-03	21:44:00	17	56.0915	3.5234	61.1	MIK	5154.87	56.1	1	Pleurobrachia pileus	0.25	4	0.5	0.125	8	0.00155193	1.55193
2018-08-03	21:44:00	17	56.0915	3.5234	61.1	MIK	5154.87	56.1	1	Pleurobrachia pileus	0.25	4	0.5	0.125	8	0.00155193	1.55193
2018-08-03	21:44:00	17	56.0915	3.5234	61.1	MIK	5154.87	56.1	1	Pleurobrachia pileus	0.25	4	0.5	0.125	8	0.00155193	1.55193
2018-08-03	21:44:00	17	56.0915	3.5234	61.1	MIK	5154.87	56.1	1	Pleurobrachia pileus	0.25	4	0.5	0.125	8	0.00155193	1.55193
2018-08-03	21:44:00	17	56.0915	3.5234	61.1	MIK	5154.87	56.1	1	Pleurobrachia pileus	0.25	4	0.5	0.125	8	0.00155193	1.55193
2018-08-03	21:44:00	17	56.0915	3.5234	61.1	MIK	5154.87	56.1	1	Pleurobrachia pileus	0.25	4	0.5	0.125	8	0.00155193	1.55193
2018-08-03	22:16:00	17	56.0915	3.5234	60.5	MIK	6707.88	55.5	1	Cyanea capillata	18	NA	NA	1	1	0.000149078	0.149078
2018-08-03	22:16:00	17	56.0915	3.5234	60.5	MIK	6707.88	55.5	1	Cyanea lamarckii	9	NA	NA	1	1	0.000149078	0.149078
2018-08-03	22:16:00	17	56.0915	3.5234	60.5	MIK	6707.88	55.5	1	Beroe sp.	1	6	0.75	0.125	8	0.00119263	1.19263
2018-08-03	22:16:00	17	56.0915	3.5234	60.5	MIK	6707.88	55.5	1	Obelia sp.	1	6	0.75	0.125	8	0.00119263	1.19263
2018-08-03	22:16:00	17	56.0915	3.5234	60.5	MIK	6707.88	55.5	1	Pleurobrachia pileus	0.25	6	0.75	0.125	8	0.00119263	1.19263
2018-08-03	22:16:00	17	56.0915	3.5234	60.5	MIK	6707.88	55.5	1	Obelia sp.	1	6	0.75	0.125	8	0.00119263	1.19263
2018-08-03	22:16:00	17	56.0915	3.5234	60.5	MIK	6707.88	55.5	1	Pleurobrachia pileus	1	6	0.75	0.125	8	0.00119263	1.19263
2018-08-03	22:16:00	17	56.0915	3.5234	60.5	MIK	6707.88	55.5	1	Pleurobrachia pileus	1	6	0.75	0.125	8	0.00119263	1.19263
2018-08-03	22:16:00	17	56.0915	3.5234	60.5	MIK	6707.88	55.5	1	Pleurobrachia pileus	1	6	0.75	0.125	8	0.00119263	1.19263
2018-08-03	22:16:00	17	56.0915	3.5234	60.5	MIK	6707.88	55.5	1	Pleurobrachia pileus	1	6	0.75	0.125	8	0.00119263	1.19263
2018-08-03	22:16:00	17	56.0915	3.5234	60.5	MIK	6707.88	55.5	1	Pleurobrachia pileus	0.5	6	0.75	0.125	8	0.00119263	1.19263
2018-08-03	22:16:00	17	56.0915	3.5234	60.5	MIK	6707.88	55.5	1	Pleurobrachia pileus	0.5	6	0.75	0.125	8	0.00119263	1.19263
2018-08-03	22:16:00	17	56.0915	3.5234	60.5	MIK	6707.88	55.5	1	Pleurobrachia pileus	0.5	6	0.75	0.125	8	0.00119263	1.19263
2018-08-03	22:16:00	17	56.0915	3.5234	60.5	MIK	6707.88	55.5	1	Pleurobrachia pileus	0.5	6	0.75	0.125	8	0.00119263	1.19263
2018-08-03	22:16:00	17	56.0915	3.5234	60.5	MIK	6707.88	55.5	1	Pleurobrachia pileus	0.5	6	0.75	0.125	8	0.00119263	1.19263
2018-08-03	22:16:00	17	56.0915	3.5234	60.5	MIK	6707.88	55.5	1	Pleurobrachia pileus	0.5	6	0.75	0.125	8	0.00119263	1.19263
2018-08-03	22:16:00	17	56.0915	3.5234	60.5	MIK	6707.88	55.5	1	Pleurobrachia pileus	0.5	6	0.75	0.125	8	0.00119263	1.19263
2018-08-03	22:16:00	17	56.0915	3.5234	60.5	MIK	6707.88	55.5	1	Pleurobrachia pileus	0.5	6	0.75	0.125	8	0.00119263	1.19263
2018-08-03	22:16:00	17	56.0915	3.5234	60.5	MIK	6707.88	55.5	1	Pleurobrachia pileus	0.5	6	0.75	0.125	8	0.00119263	1.19263
2018-08-03	22:16:00	17	56.0915	3.5234	60.5	MIK	6707.88	55.5	1	Pleurobrachia pileus	0.5	6	0.75	0.125	8	0.00119263	1.19263
2018-08-03	22:16:00	17	56.0915	3.5234	60.5	MIK	6707.88	55.5	1	Pleurobrachia pileus	0.5	6	0.75	0.125	8	0.00119263	1.19263
2018-08-03	22:16:00	17	56.0915	3.5234	60.5	MIK	6707.88	55.5	1	Pleurobrachia pileus	0.5	6	0.75	0.125	8	0.00119263	1.19263
2018-08-03	22:16:00	17	56.0915	3.5234	60.5	MIK	6707.88	55.5	1	Pleurobrachia pileus	0.5	6	0.75	0.125	8	0.00119263	1.19263
2018-08-03	22:16:00	17	56.0915	3.5234	60.5	MIK	6707.88	55.5	1	Pleurobrachia pileus	0.25	6	0.75	0.125	8	0.00119263	1.19263
2018-08-03	22:16:00	17	56.0915	3.5234	60.5	MIK	6707.88	55.5	1	Pleurobrachia pileus	0.25	6	0.75	0.125	8	0.00119263	1.19263
2018-08-03	22:16:00	17	56.0915	3.5234	60.5	MIK	6707.88	55.5	1	Pleurobrachia pileus	0.25	6	0.75	0.125	8	0.00119263	1.19263
2018-08-03	22:16:00	17	56.0915	3.5234	60.5	MIK	6707.88	55.5	1	Pleurobrachia pileus	0.25	6	0.75	0.125	8	0.00119263	1.19263
2018-08-03	22:16:00	17	56.0915	3.5234	60.5	MIK	6707.88	55.5	1	Pleurobrachia pileus	0.25	6	0.75	0.125	8	0.00119263	1.19263
2018-08-03	22:16:00	17	56.0915	3.5234	60.5	MIK	6707.88	55.5	1	Pleurobrachia pileus	0.25	6	0.75	0.125	8	0.00119263	1.19263
2018-08-03	22:16:00	17	56.0915	3.5234	60.5	MIK	6707.88	55.5	1	Pleurobrachia pileus	0.25	6	0.75	0.125	8	0.00119263	1.19263
2018-08-03	22:16:00	17	56.0915	3.5234	60.5	MIK	6707.88	55.5	1	Pleurobrachia pileus	0.25	6	0.75	0.125	8	0.00119263	1.19263
2018-08-03	22:16:00	17	56.0915	3.5234	60.5	MIK	6707.88	55.5	1	Pleurobrachia pileus	0.25	6	0.75	0.125	8	0.00119263	1.19263
2018-08-03	22:16:00	17	56.0915	3.5234	60.5	MIK	6707.88	55.5	1	Pleurobrachia pileus	0.25	6	0.75	0.125	8	0.00119263	1.19263
2018-08-03	22:16:00	17	56.0915	3.5234	60.5	MIK	6707.88	55.5	1	Pleurobrachia pileus	0.25	6	0.75	0.125	8	0.00119263	1.19263
2018-08-03	22:16:00	17	56.0915	3.5234	60.5	MIK	6707.88	55.5	1	Pleurobrachia pileus	0.25	6	0.75	0.125	8	0.00119263	1.19263
2018-08-03	22:16:00	17	56.0915	3.5234	60.5	MIK	6707.88	55.5	1	Pleurobrachia pileus	0.25	6	0.75	0.125	8	0.00119263	1.19263
2018-08-03	22:16:00	17	56.0915	3.5234	60.5	MIK	6707.88	55.5	1	Pleurobrachia pileus	0.25	6	0.75	0.125	8	0.00119263	1.19263
2018-08-03	22:16:00	17	56.0915	3.5234	60.5	MIK	6707.88	55.5	1	Pleurobrachia pileus	0.25	6	0.75	0.125	8	0.00119263	1.19263
2018-08-03	22:16:00	17	56.0915	3.5234	60.5	MIK	6707.88	55.5	1	Pleurobrachia pileus	0.25	6	0.75	0.125	8	0.00119263	1.19263
2018-08-03	22:16:00	17	56.0915	3.5234	60.5	MIK	6707.88	55.5	1	Pleurobrachia pileus	0.25	6	0.75	0.125	8	0.00119263	1.19263
2018-08-03	22:16:00	17	56.0915	3.5234	60.5	MIK	6707.88	55.5	1	Pleurobrachia pileus	0.25	6	0.75	0.125	8	0.00119263	1.19263
2018-08-03	22:16:00	17	56.0915	3.5234	60.5	MIK	6707.88	55.5	1	Pleurobrachia pileus	0.25	6	0.75	0.125	8	0.00119263	1.19263
2018-08-03	22:16:00	17	56.0915	3.5234	60.5	MIK	6707.88	55.5	1	Pleurobrachia pileus	0.25	6	0.75	0.125	8	0.00119263	1.19263
2018-08-03	22:16:00	17	56.0915	3.5234	60.5	MIK	6707.88	55.5	1	Pleurobrachia pileus	0.25	6	0.75	0.125	8	0.00119263	1.19263
2018-08-03	22:16:00	17	56.0915	3.5234	60.5	MIK	6707.88	55.5	1	Pleurobrachia pileus	0.25	6	0.75	0.125	8	0.00119263	1.19263
2018-08-03	22:16:00	17	56.0915	3.5234	60.5	MIK	6707.88	55.5	1	Pleurobrachia pileus	0.25	6	0.75	0.125	8	0.00119263	1.19263
2018-08-03	22:16:00	17	56.0915	3.5234	60.5	MIK	6707.88	55.5	1	Pleurobrachia pileus	0.25	6	0.75	0.125	8	0.00119263	1.19263
2018-08-03	22:16:00	17	56.0915	3.5234	60.5	MIK	6707.88	55.5	1	Pleurobrachia pileus	0.25	6	0.75	0.125	8	0.00119263	1.19263
2018-08-03	22:16:00	17	56.0915	3.5234	60.5	MIK	6707.88	55.5	1	Pleurobrachia pileus	0.25	6	0.75	0.125	8	0.00119263	1.19263
2018-08-03	22:16:00	17	56.0915	3.5234	60.5	MIK	6707.88	55.5	1	Pleurobrachia pileus	0.25	6	0.75	0.125	8	0.00119263	1.19263
2018-08-03	22:16:00	17	56.0915	3.5234	60.5	MIK	6707.88	55.5	1	Pleurobrachia pileus	0.25	6	0.75	0.125	8	0.00119263	1.19263
2018-08-03	22:16:00	17	56.0915	3.5234	60.5	MIK	6707.88	55.5	1	Pleurobrachia pileus	0.25	6	0.75	0.125	8	0.00119263	1.19263
2018-08-03	22:16:00	17	56.0915	3.5234	60.5	MIK	6707.88	55.5	1	Pleurobrachia pileus	0.25	6	0.75	0.125	8	0.00119263	1.19263
2018-08-03	22:16:00	17	56.0915	3.5234	60.5	MIK	6707.88	55.5	1	Pleurobrachia pileus	0.25	6	0.75	0.125	8	0.00119263	1.19263
2018-08-03	22:16:00	17	56.0915	3.5234	60.5	MIK	6707.88	55.5	1	Pleurobrachia pileus	0.25	6	0.75	0.125	8	0.00119263	1.19263
2018-08-03	22:16:00	17	56.0915	3.5234	60.5	MIK	6707.88	55.5	1	Pleurobrachia pileus	0.25	6	0.75	0.125	8	0.00119263	1.19263
2018-08-03	22:16:00	17	56.0915	3.5234	60.5	MIK	6707.88	55.5	1	Pleurobrachia pileus	0.25	6	0.75	0.125	8	0.00119263	1.19263
2018-08-03	22:16:00	17	56.0915	3.5234	60.5	MIK	6707.88	55.5	1	Pleurobrachia pileus	0.25	6	0.75	0.125	8	0.00119263	1.19263
2018-08-03	22:16:00	17	56.0915	3.5234	60.5	MIK	6707.88	55.5	1	Pleurobrachia pileus	0.25	6	0.75	0.125	8	0.00119263	1.19263
2018-08-03	22:16:00	17	56.0915	3.5234	60.5	MIK	6707.88	55.5	1	Pleurobrachia pileus	0.25	6	0.75	0.125	8	0.00119263	1.19263
2018-08-03	22:16:00	17	56.0915	3.5234	60.5	MIK	6707.88	55.5	1	Pleurobrachia pileus	0.25	6	0.75	0.125	8	0.00119263	1.19263
2018-08-03	22:16:00	17	56.0915	3.5234	60.5	MIK	6707.88	55.5	1	Pleurobrachia pileus	0.25	6	0.75	0.125	8	0.00119263	1.19263
2018-08-03	22:16:00	17	56.0915	3.5234	60.5	MIK	6707.88	55.5	1	Pleurobrachia pileus	0.25	6	0.75	0.125	8	0.00119263	1.19263
2018-08-03	22:16:00	17	56.0915	3.5234	60.5	MIK	6707.88	55.5	1	Pleurobrachia pileus	0.25	6	0.75	0.125	8	0.00119263	1.19263
2018-08-03	22:16:00	17	56.0915	3.5234	60.5	MIK	6707.88	55.5	1	Pleurobrachia pileus	0.25	6	0.75	0.125	8	0.00119263	1.19263
2018-08-03	22:16:00	17	56.0915	3.5234	60.5	MIK	6707.88	55.5	1	Pleurobrachia pileus	0.25	6	0.75	0.125	8	0.00119263	1.19263
2018-08-03	22:16:00	17	56.0915	3.5234	60.5	MIK	6707.88	55.5	1	Pleurobrachia pileus	0.25	6	0.75	0.125	8	0.00119263	1.19263
2018-08-03	22:16:00	17	56.0915	3.5234	60.5	MIK	6707.88	55.5	1	Pleurobrachia pileus	0.25	6	0.75	0.125	8	0.00119263	1.19263
2018-08-03	22:16:00	17	56.0915	3.5234	60.5	MIK	6707.88	55.5	1	Pleurobrachia pileus	0.25	6	0.75	0.125	8	0.00119263	1.19263
2018-08-03	22:16:00	17	56.0915	3.5234	60.5	MIK	6707.88	55.5	1	Pleurobrachia pileus	0.25	6	0.75	0.125	8	0.00119263	1.19263
2018-08-03	22:16:00	17	56.0915	3.5234	60.5	MIK	6707.88	55.5	1	Pleurobrachia pileus	0.25	6	0.75	0.125	8	0.00119263	1.19263
2018-08-03	22:16:00	17	56.0915	3.5234	60.5	MIK	6707.88	55.5	1	Pleurobrachia pileus	0.25	6	0.75	0.125	8	0.00119263	1.19263
2018-08-03	22:16:00	17	56.0915	3.5234	60.5	MIK	6707.88	55.5	1	Pleurobrachia pileus	0.25	6	0.75	0.125	8	0.00119263	1.19263
2018-08-03	22:16:00	17	56.0915	3.5234	60.5	MIK	6707.88	55.5	1	Pleurobrachia pileus	0.25	6	0.75	0.125	8	0.00119263	1.19263
2018-08-03	22:16:00	17	56.0915	3.5234	60.5	MIK	6707.88	55.5	1	Pleurobrachia pileus	0.25	6	0.75	0.125	8	0.00119263	1.19263
2018-08-03	22:16:00	17	56.0915	3.5234	60.5	MIK	6707.88	55.5	1	Pleurobrachia pileus	0.25	6	0.75	0.125	8	0.00119263	1.19263
2018-08-03	22:16:00	17	56.0915	3.5234	60.5	MIK	6707.88	55.5	1	Pleurobrachia pileus	0.25	6	0.75	0.125	8	0.00119263	1.19263
2018-08-03	22:16:00	17	56.0915	3.5234	60.5	MIK	6707.88	55.5	1	Pleurobrachia pileus	0.25	6	0.75	0.125	8	0.00119263	1.19263
2018-08-03	22:16:00	17	56.0915	3.5234	60.5	MIK	6707.88	55.5	1	Pleurobrachia pileus	0.25	6	0.75	0.125	8	0.00119263	1.19263
2018-08-03	22:16:00	17	56.0915	3.5234	60.5	MIK	6707.88	55.5	1	Pleurobrachia pileus	0.25	6	0.75	0.125	8	0.00119263	1.19263
2018-08-03	22:16:00	17	56.0915	3.5234	60.5	MIK	6707.88	55.5	1	Pleurobrachia pileus	0.25	6	0.75	0.125	8	0.00119263	1.19263
2018-08-03	22:16:00	17	56.0915	3.5234	60.5	MIK	6707.88	55.5	1	Pleurobrachia pileus	0.25	6	0.75	0.125	8	0.00119263	1.19263
2018-08-03	22:16:00	17	56.0915	3.5234	60.5	MIK	6707.88	55.5	1	Pleurobrachia pileus	0.25	6	0.75	0.125	8	0.00119263	1.19263
2018-08-03	22:16:00	17	56.0915	3.5234	60.5	MIK	6707.88	55.5	1	Pleurobrachia pileus	0.25	6	0.75	0.125	8	0.00119263	1.19263
2018-08-03	22:16:00	17	56.0915	3.5234	60.5	MIK	6707.88	55.5	1	Pleurobrachia pileus	0.25	6	0.75	0.125	8	0.00119263	1.19263
2018-08-03	22:16:00	17	56.0915	3.5234	60.5	MIK	6707.88	55.5	1	Pleurobrachia pileus	0.25	6	0.75	0.125	8	0.00119263	1.19263
2018-08-03	22:16:00	17	56.0915	3.5234	60.5	MIK	6707.88	55.5	1	Pleurobrachia pileus	0.25	6	0.75	0.125	8	0.00119263	1.19263
2018-08-03	22:16:00	17	56.0915	3.5234	60.5	MIK	6707.88	55.5	1	Pleurobrachia pileus	0.25	6	0.75	0.125	8	0.00119263	1.19263
2018-08-03	22:16:00	17	56.0915	3.5234	60.5	MIK	6707.88	55.5	1	Pleurobrachia pileus	0.25	6	0.75	0.125	8	0.00119263	1.19263
2018-08-03	22:16:00	17	56.0915	3.5234	60.5	MIK	6707.88	55.5	1	Pleurobrachia pileus	0.25	6	0.75	0.125	8	0.00119263	1.19263
2018-08-03	22:16:00	17	56.0915	3.5234	60.5	MIK	6707.88	55.5	1	Pleurobrachia pileus	0.25	6	0.75	0.125	8	0.00119263	1.19263
2018-08-03	22:16:00	17	56.0915	3.5234	60.5	MIK	6707.88	55.5	1	Pleurobrachia pileus	0.25	6	0.75	0.125	8	0.00119263	1.19263
2018-08-03	22:16:00	17	56.0915	3.5234	60.5	MIK	6707.88	55.5	1	Pleurobrachia pileus	0.25	6	0.75	0.125	8	0.00119263	1.19263
2018-08-03	22:16:00	17	56.0915	3.5234	60.5	MIK	6707.88	55.5	1	Pleurobrachia pileus	0.25	6	0.75	0.125	8	0.00119263	1.19263
2018-08-03	22:16:00	17	56.0915	3.5234	60.5	MIK	6707.88	55.5	1	Pleurobrachia pileus	0.25	6	0.75	0.125	8	0.00119263	1.19263
2018-08-03	22:16:00	17	56.0915	3.5234	60.5	MIK	6707.88	55.5	1	Pleurobrachia pileus	0.25	6	0.75	0.125	8	0.00119263	1.19263
2018-08-03	22:16:00	17	56.0915	3.5234	60.5	MIK	6707.88	55.5	1	Pleurobrachia pileus	0.25	6	0.75	0.125	8	0.00119263	1.19263
2018-08-03	22:16:00	17	56.0915	3.5234	60.5	MIK	6707.88	55.5	1	Pleurobrachia pileus	0.25	6	0.75	0.125	8	0.00119263	1.19263
2018-08-03	22:16:00	17	56.0915	3.5234	60.5	MIK	6707.88	55.5	1	Pleurobrachia pileus	0.25	6	0.75	0.125	8	0.00119263	1.19263
2018-08-03	22:16:00	17	56.0915	3.5234	60.5	MIK	6707.88	55.5	1	Pleurobrachia pileus	0.25	6	0.75	0.125	8	0.00119263	1.19263
2018-08-03	22:16:00	17	56.0915	3.5234	60.5	MIK	6707.88	55.5	1	Pleurobrachia pileus	0.25	6	0.75	0.125	8	0.00119263	1.19263
2018-08-03	22:16:00	17	56.0915	3.5234	60.5	MIK	6707.88	55.5	1	Pleurobrachia pileus	0.25	6	0.75	0.125	8	0.00119263	1.19263
2018-08-03	22:16:00	17	56.0915	3.5234	60.5	MIK	6707.88	55.5	1	Pleurobrachia pileus	0.25	6	0.75	0.125	8	0.00119263	1.19263
2018-08-03	22:16:00	17	56.0915	3.5234	60.5	MIK	6707.88	55.5	1	Pleurobrachia pileus	0.25	6	0.75	0.125	8	0.00119263	1.19263
2018-08-03	22:16:00	17	56.0915	3.5234	60.5	MIK	6707.88	55.5	1	Pleurobrachia pileus	0.25	6	0.75	0.125	8	0.00119263	1.19263
2018-08-03	22:16:00	17	56.0915	3.5234	60.5	MIK	6707.88	55.5	1	Pleurobrachia pileus	0.25	6	0.75	0.125	8	0.00119263	1.19263
2018-08-03	22:16:00	17	56.0915	3.5234	60.5	MIK	6707.88	55.5	1	Pleurobrachia pileus	0.25	6	0.75	0.125	8	0.00119263	1.19263
2018-08-03	22:16:00	17	56.0915	3.5234	60.5	MIK	6707.88	55.5	1	Pleurobrachia pileus	0.25	6	0.75	0.125	8	0.00119263	1.19263
2018-08-03	22:16:00	17	56.0915	3.5234	60.5	MIK	6707.88	55.5	1	Pleurobrachia pileus	0.25	6	0.75	0.125	8	0.00119263	1.19263
2018-08-03	22:16:00	17	56.0915	3.5234	60.5	MIK	6707.88	55.5	1	Pleurobrachia pileus	0.25	6	0.75	0.125	8	0.00119263	1.19263
2018-08-03	22:16:00	17	56.0915	3.5234	60.5	MIK	6707.88	55.5	1	Pleurobrachia pileus	0.25	6	0.75	0.125	8	0.00119263	1.19263
2018-08-03	22:16:00	17	56.0915	3.5234	60.5	MIK	6707.88	55.5	1	Pleurobrachia pileus	0.25	6	0.75	0.125	8	0.00119263	1.19263
2018-08-03	22:16:00	17	56.0915	3.5234	60.5	MIK	6707.88	55.5	1	Pleurobrachia pileus	0.25	6	0.75	0.125	8	0.00119263	1.19263
2018-08-03	22:16:00	17	56.0915	3.5234	60.5	MIK	6707.88	55.5	1	Pleurobrachia pileus	0.25	6	0.75	0.125	8	0.00119263	1.19263
2018-08-03	22:16:00	17	56.0915	3.5234	60.5	MIK	6707.88	55.5	1	Pleurobrachia pileus	0.25	6	0.75	0.125	8	0.00119263	1.19263
2018-08-03	22:16:00	17	56.0915	3.5234	60.5	MIK	6707.88	55.5	1	Pleurobrachia pileus	0.25	6	0.75	0.125	8	0.00119263	1.19263
2018-08-03	22:16:00	17	56.0915	3.5234	60.5	MIK	6707.88	55.5	1	Pleurobrachia pileus	0.25	6	0.75	0.125	8	0.00119263	1.19263
2018-08-03	22:16:00	17	56.0915	3.5234	60.5	MIK	6707.88	55.5	1	Pleurobrachia pileus	0.25	6	0.75	0.125	8	0.00119263	1.19263
2018-08-03	22:16:00	17	56.0915	3.5234	60.5	MIK	6707.88	55.5	1	Pleurobrachia pileus	0.25	6	0.75	0.125	8	0.00119263	1.19263
2018-08-03	22:16:00	17	56.0915	3.5234	60.5	MIK	6707.88	55.5	1	Pleurobrachia pileus	0.25	6	0.75	0.125	8	0.00119263	1.19263
2018-08-03	22:16:00	17	56.0915	3.5234	60.5	MIK	6707.88	55.5	1	Pleurobrachia pileus	0.25	6	0.75	0.125	8	0.00119263	1.19263
2018-08-03	22:16:00	17	56.0915	3.5234	60.5	MIK	6707.88	55.5	1	Pleurobrachia pileus	0.25	6	0.75	0.125	8	0.00119263	1.19263
2018-08-03	23:40:00	18	55.702	3.3025	49.4	MIK	5012.44	44.4	1	Beroe sp.	2	6	0.5	0.0833333	12	0.00239404	2.39404
2018-08-03	23:40:00	18	55.702	3.3025	49.4	MIK	5012.44	44.4	1	Pleurobrachia pileus	0.25	6	0.5	0.0833333	12	0.00239404	2.39404
2018-08-03	23:40:00	18	55.702	3.3025	49.4	MIK	5012.44	44.4	1	Beroe sp.	2	6	0.5	0.0833333	12	0.00239404	2.39404
2018-08-03	23:40:00	18	55.702	3.3025	49.4	MIK	5012.44	44.4	1	Pleurobrachia pileus	1	6	0.5	0.0833333	12	0.00239404	2.39404
2018-08-03	23:40:00	18	55.702	3.3025	49.4	MIK	5012.44	44.4	1	Pleurobrachia pileus	1	6	0.5	0.0833333	12	0.00239404	2.39404
2018-08-03	23:40:00	18	55.702	3.3025	49.4	MIK	5012.44	44.4	1	Pleurobrachia pileus	1	6	0.5	0.0833333	12	0.00239404	2.39404
2018-08-03	23:40:00	18	55.702	3.3025	49.4	MIK	5012.44	44.4	1	Pleurobrachia pileus	1	6	0.5	0.0833333	12	0.00239404	2.39404
2018-08-03	23:40:00	18	55.702	3.3025	49.4	MIK	5012.44	44.4	1	Pleurobrachia pileus	0.5	6	0.5	0.0833333	12	0.00239404	2.39404
2018-08-03	23:40:00	18	55.702	3.3025	49.4	MIK	5012.44	44.4	1	Pleurobrachia pileus	0.5	6	0.5	0.0833333	12	0.00239404	2.39404
2018-08-03	23:40:00	18	55.702	3.3025	49.4	MIK	5012.44	44.4	1	Pleurobrachia pileus	0.5	6	0.5	0.0833333	12	0.00239404	2.39404
2018-08-03	23:40:00	18	55.702	3.3025	49.4	MIK	5012.44	44.4	1	Pleurobrachia pileus	0.5	6	0.5	0.0833333	12	0.00239404	2.39404
2018-08-03	23:40:00	18	55.702	3.3025	49.4	MIK	5012.44	44.4	1	Pleurobrachia pileus	0.5	6	0.5	0.0833333	12	0.00239404	2.39404
2018-08-03	23:40:00	18	55.702	3.3025	49.4	MIK	5012.44	44.4	1	Pleurobrachia pileus	0.5	6	0.5	0.0833333	12	0.00239404	2.39404
2018-08-03	23:40:00	18	55.702	3.3025	49.4	MIK	5012.44	44.4	1	Pleurobrachia pileus	0.5	6	0.5	0.0833333	12	0.00239404	2.39404
2018-08-03	23:40:00	18	55.702	3.3025	49.4	MIK	5012.44	44.4	1	Pleurobrachia pileus	0.5	6	0.5	0.0833333	12	0.00239404	2.39404
2018-08-03	23:40:00	18	55.702	3.3025	49.4	MIK	5012.44	44.4	1	Pleurobrachia pileus	0.25	6	0.5	0.0833333	12	0.00239404	2.39404
2018-08-03	23:40:00	18	55.702	3.3025	49.4	MIK	5012.44	44.4	1	Pleurobrachia pileus	0.25	6	0.5	0.0833333	12	0.00239404	2.39404
2018-08-03	23:40:00	18	55.702	3.3025	49.4	MIK	5012.44	44.4	1	Pleurobrachia pileus	0.25	6	0.5	0.0833333	12	0.00239404	2.39404
2018-08-03	23:40:00	18	55.702	3.3025	49.4	MIK	5012.44	44.4	1	Pleurobrachia pileus	0.25	6	0.5	0.0833333	12	0.00239404	2.39404
2018-08-03	23:40:00	18	55.702	3.3025	49.4	MIK	5012.44	44.4	1	Pleurobrachia pileus	0.25	6	0.5	0.0833333	12	0.00239404	2.39404
2018-08-03	23:40:00	18	55.702	3.3025	49.4	MIK	5012.44	44.4	1	Pleurobrachia pileus	0.25	6	0.5	0.0833333	12	0.00239404	2.39404
2018-08-03	23:40:00	18	55.702	3.3025	49.4	MIK	5012.44	44.4	1	Pleurobrachia pileus	0.25	6	0.5	0.0833333	12	0.00239404	2.39404
2018-08-03	23:40:00	18	55.702	3.3025	49.4	MIK	5012.44	44.4	1	Pleurobrachia pileus	0.25	6	0.5	0.0833333	12	0.00239404	2.39404
2018-08-03	23:40:00	18	55.702	3.3025	49.4	MIK	5012.44	44.4	1	Pleurobrachia pileus	0.25	6	0.5	0.0833333	12	0.00239404	2.39404
2018-08-03	23:40:00	18	55.702	3.3025	49.4	MIK	5012.44	44.4	1	Pleurobrachia pileus	0.25	6	0.5	0.0833333	12	0.00239404	2.39404
2018-08-03	23:40:00	18	55.702	3.3025	49.4	MIK	5012.44	44.4	1	Pleurobrachia pileus	0.25	6	0.5	0.0833333	12	0.00239404	2.39404
2018-08-03	23:40:00	18	55.702	3.3025	49.4	MIK	5012.44	44.4	1	Pleurobrachia pileus	0.25	6	0.5	0.0833333	12	0.00239404	2.39404
2018-08-03	23:40:00	18	55.702	3.3025	49.4	MIK	5012.44	44.4	1	Pleurobrachia pileus	0.25	6	0.5	0.0833333	12	0.00239404	2.39404
2018-08-03	23:40:00	18	55.702	3.3025	49.4	MIK	5012.44	44.4	1	Pleurobrachia pileus	0.25	6	0.5	0.0833333	12	0.00239404	2.39404
2018-08-03	23:40:00	18	55.702	3.3025	49.4	MIK	5012.44	44.4	1	Pleurobrachia pileus	0.25	6	0.5	0.0833333	12	0.00239404	2.39404
2018-08-03	23:40:00	18	55.702	3.3025	49.4	MIK	5012.44	44.4	1	Pleurobrachia pileus	0.25	6	0.5	0.0833333	12	0.00239404	2.39404
2018-08-03	23:40:00	18	55.702	3.3025	49.4	MIK	5012.44	44.4	1	Pleurobrachia pileus	0.25	6	0.5	0.0833333	12	0.00239404	2.39404
2018-08-03	23:40:00	18	55.702	3.3025	49.4	MIK	5012.44	44.4	1	Pleurobrachia pileus	0.25	6	0.5	0.0833333	12	0.00239404	2.39404
2018-08-03	23:40:00	18	55.702	3.3025	49.4	MIK	5012.44	44.4	1	Pleurobrachia pileus	0.25	6	0.5	0.0833333	12	0.00239404	2.39404
2018-08-03	23:40:00	18	55.702	3.3025	49.4	MIK	5012.44	44.4	1	Pleurobrachia pileus	0.25	6	0.5	0.0833333	12	0.00239404	2.39404
2018-08-03	23:40:00	18	55.702	3.3025	49.4	MIK	5012.44	44.4	1	Pleurobrachia pileus	0.25	6	0.5	0.0833333	12	0.00239404	2.39404
2018-08-03	23:40:00	18	55.702	3.3025	49.4	MIK	5012.44	44.4	1	Pleurobrachia pileus	0.25	6	0.5	0.0833333	12	0.00239404	2.39404
2018-08-03	23:40:00	18	55.702	3.3025	49.4	MIK	5012.44	44.4	1	Pleurobrachia pileus	0.25	6	0.5	0.0833333	12	0.00239404	2.39404
2018-08-03	23:40:00	18	55.702	3.3025	49.4	MIK	5012.44	44.4	1	Pleurobrachia pileus	0.25	6	0.5	0.0833333	12	0.00239404	2.39404
2018-08-03	23:40:00	18	55.702	3.3025	49.4	MIK	5012.44	44.4	1	Pleurobrachia pileus	0.25	6	0.5	0.0833333	12	0.00239404	2.39404
2018-08-03	23:40:00	18	55.702	3.3025	49.4	MIK	5012.44	44.4	1	Pleurobrachia pileus	0.25	6	0.5	0.0833333	12	0.00239404	2.39404
2018-08-03	23:40:00	18	55.702	3.3025	49.4	MIK	5012.44	44.4	1	Pleurobrachia pileus	0.25	6	0.5	0.0833333	12	0.00239404	2.39404
2018-08-03	23:40:00	18	55.702	3.3025	49.4	MIK	5012.44	44.4	1	Pleurobrachia pileus	0.25	6	0.5	0.0833333	12	0.00239404	2.39404
2018-08-03	23:40:00	18	55.702	3.3025	49.4	MIK	5012.44	44.4	1	Pleurobrachia pileus	0.25	6	0.5	0.0833333	12	0.00239404	2.39404
2018-08-03	23:40:00	18	55.702	3.3025	49.4	MIK	5012.44	44.4	1	Pleurobrachia pileus	0.25	6	0.5	0.0833333	12	0.00239404	2.39404
2018-08-03	23:40:00	18	55.702	3.3025	49.4	MIK	5012.44	44.4	1	Pleurobrachia pileus	0.25	6	0.5	0.0833333	12	0.00239404	2.39404
2018-08-03	23:40:00	18	55.702	3.3025	49.4	MIK	5012.44	44.4	1	Pleurobrachia pileus	0.25	6	0.5	0.0833333	12	0.00239404	2.39404
2018-08-03	23:40:00	18	55.702	3.3025	49.4	MIK	5012.44	44.4	1	Pleurobrachia pileus	0.25	6	0.5	0.0833333	12	0.00239404	2.39404
2018-08-03	23:40:00	18	55.702	3.3025	49.4	MIK	5012.44	44.4	1	Pleurobrachia pileus	0.25	6	0.5	0.0833333	12	0.00239404	2.39404
2018-08-03	23:40:00	18	55.702	3.3025	49.4	MIK	5012.44	44.4	1	Pleurobrachia pileus	0.25	6	0.5	0.0833333	12	0.00239404	2.39404
2018-08-03	23:40:00	18	55.702	3.3025	49.4	MIK	5012.44	44.4	1	Pleurobrachia pileus	0.25	6	0.5	0.0833333	12	0.00239404	2.39404
2018-08-03	23:40:00	18	55.702	3.3025	49.4	MIK	5012.44	44.4	1	Pleurobrachia pileus	0.25	6	0.5	0.0833333	12	0.00239404	2.39404
2018-08-03	23:40:00	18	55.702	3.3025	49.4	MIK	5012.44	44.4	1	Pleurobrachia pileus	0.25	6	0.5	0.0833333	12	0.00239404	2.39404
2018-08-03	23:40:00	18	55.702	3.3025	49.4	MIK	5012.44	44.4	1	Pleurobrachia pileus	0.25	6	0.5	0.0833333	12	0.00239404	2.39404
2018-08-03	23:40:00	18	55.702	3.3025	49.4	MIK	5012.44	44.4	1	Pleurobrachia pileus	0.25	6	0.5	0.0833333	12	0.00239404	2.39404
2018-08-03	23:40:00	18	55.702	3.3025	49.4	MIK	5012.44	44.4	1	Pleurobrachia pileus	0.25	6	0.5	0.0833333	12	0.00239404	2.39404
2018-08-03	23:40:00	18	55.702	3.3025	49.4	MIK	5012.44	44.4	1	Pleurobrachia pileus	0.25	6	0.5	0.0833333	12	0.00239404	2.39404
2018-08-03	23:40:00	18	55.702	3.3025	49.4	MIK	5012.44	44.4	1	Pleurobrachia pileus	0.25	6	0.5	0.0833333	12	0.00239404	2.39404
2018-08-03	23:40:00	18	55.702	3.3025	49.4	MIK	5012.44	44.4	1	Pleurobrachia pileus	0.25	6	0.5	0.0833333	12	0.00239404	2.39404
2018-08-03	23:40:00	18	55.702	3.3025	49.4	MIK	5012.44	44.4	1	Pleurobrachia pileus	0.25	6	0.5	0.0833333	12	0.00239404	2.39404
2018-08-03	23:40:00	18	55.702	3.3025	49.4	MIK	5012.44	44.4	1	Pleurobrachia pileus	0.25	6	0.5	0.0833333	12	0.00239404	2.39404
2018-08-03	23:40:00	18	55.702	3.3025	49.4	MIK	5012.44	44.4	1	Pleurobrachia pileus	0.25	6	0.5	0.0833333	12	0.00239404	2.39404
2018-08-03	23:40:00	18	55.702	3.3025	49.4	MIK	5012.44	44.4	1	Pleurobrachia pileus	0.25	6	0.5	0.0833333	12	0.00239404	2.39404
2018-08-03	23:40:00	18	55.702	3.3025	49.4	MIK	5012.44	44.4	1	Pleurobrachia pileus	0.25	6	0.5	0.0833333	12	0.00239404	2.39404
2018-08-03	23:40:00	18	55.702	3.3025	49.4	MIK	5012.44	44.4	1	Pleurobrachia pileus	0.25	6	0.5	0.0833333	12	0.00239404	2.39404
2018-08-03	23:40:00	18	55.702	3.3025	49.4	MIK	5012.44	44.4	1	Pleurobrachia pileus	0.25	6	0.5	0.0833333	12	0.00239404	2.39404
2018-08-03	23:40:00	18	55.702	3.3025	49.4	MIK	5012.44	44.4	1	Pleurobrachia pileus	0.25	6	0.5	0.0833333	12	0.00239404	2.39404
2018-08-03	23:40:00	18	55.702	3.3025	49.4	MIK	5012.44	44.4	1	Pleurobrachia pileus	0.25	6	0.5	0.0833333	12	0.00239404	2.39404
2018-08-03	23:40:00	18	55.702	3.3025	49.4	MIK	5012.44	44.4	1	Pleurobrachia pileus	0.25	6	0.5	0.0833333	12	0.00239404	2.39404
2018-08-03	23:40:00	18	55.702	3.3025	49.4	MIK	5012.44	44.4	1	Pleurobrachia pileus	0.25	6	0.5	0.0833333	12	0.00239404	2.39404
2018-08-04	19:03:00	19	55.7966	0.944933	74.3	MIK	6343.75	69.3	1	Cyanea capillata	16	NA	NA	1	1	0.000157635	0.157635
2018-08-04	19:03:00	19	55.7966	0.944933	74.3	MIK	6343.75	69.3	1	Obelia sp.	2	NA	NA	1	1	0.000157635	0.157635
2018-08-04	21:10:00	20	55.4746	0.954167	64.1	MIK	5078.04	59.1	1	Obelia sp.	3	2.8	1.4	0.5	2	0.000393853	0.393853
2018-08-04	21:10:00	20	55.4746	0.954167	64.1	MIK	5078.04	59.1	1	Beroe sp.	4	2.8	1.4	0.5	2	0.000393853	0.393853
2018-08-04	21:10:00	20	55.4746	0.954167	64.1	MIK	5078.04	59.1	1	Pleurobrachia pileus	0.25	2.8	1.4	0.5	2	0.000393853	0.393853
2018-08-04	21:10:00	20	55.4746	0.954167	64.1	MIK	5078.04	59.1	1	Beroe sp.	1	2.8	1.4	0.5	2	0.000393853	0.393853
2018-08-04	21:10:00	20	55.4746	0.954167	64.1	MIK	5078.04	59.1	1	Beroe sp.	1	2.8	1.4	0.5	2	0.000393853	0.393853
2018-08-04	21:10:00	20	55.4746	0.954167	64.1	MIK	5078.04	59.1	1	Beroe sp.	1	2.8	1.4	0.5	2	0.000393853	0.393853
2018-08-04	21:10:00	20	55.4746	0.954167	64.1	MIK	5078.04	59.1	1	Beroe sp.	1	2.8	1.4	0.5	2	0.000393853	0.393853
2018-08-04	21:10:00	20	55.4746	0.954167	64.1	MIK	5078.04	59.1	1	Beroe sp.	1	2.8	1.4	0.5	2	0.000393853	0.393853
2018-08-04	21:10:00	20	55.4746	0.954167	64.1	MIK	5078.04	59.1	1	Beroe sp.	2	2.8	1.4	0.5	2	0.000393853	0.393853
2018-08-04	21:10:00	20	55.4746	0.954167	64.1	MIK	5078.04	59.1	1	Beroe sp.	2	2.8	1.4	0.5	2	0.000393853	0.393853
2018-08-04	21:10:00	20	55.4746	0.954167	64.1	MIK	5078.04	59.1	1	Beroe sp.	2	2.8	1.4	0.5	2	0.000393853	0.393853
2018-08-04	21:10:00	20	55.4746	0.954167	64.1	MIK	5078.04	59.1	1	Beroe sp.	2	2.8	1.4	0.5	2	0.000393853	0.393853
2018-08-04	21:10:00	20	55.4746	0.954167	64.1	MIK	5078.04	59.1	1	Beroe sp.	2	2.8	1.4	0.5	2	0.000393853	0.393853
2018-08-04	21:10:00	20	55.4746	0.954167	64.1	MIK	5078.04	59.1	1	Obelia sp.	0.5	2.8	1.4	0.5	2	0.000393853	0.393853
2018-08-04	21:10:00	20	55.4746	0.954167	64.1	MIK	5078.04	59.1	1	Pleurobrachia pileus	1	2.8	1.4	0.5	2	0.000393853	0.393853
2018-08-04	21:10:00	20	55.4746	0.954167	64.1	MIK	5078.04	59.1	1	Pleurobrachia pileus	1	2.8	1.4	0.5	2	0.000393853	0.393853
2018-08-04	21:10:00	20	55.4746	0.954167	64.1	MIK	5078.04	59.1	1	Pleurobrachia pileus	0.5	2.8	1.4	0.5	2	0.000393853	0.393853
2018-08-04	21:10:00	20	55.4746	0.954167	64.1	MIK	5078.04	59.1	1	Pleurobrachia pileus	0.5	2.8	1.4	0.5	2	0.000393853	0.393853
2018-08-04	21:10:00	20	55.4746	0.954167	64.1	MIK	5078.04	59.1	1	Pleurobrachia pileus	0.5	2.8	1.4	0.5	2	0.000393853	0.393853
2018-08-04	21:10:00	20	55.4746	0.954167	64.1	MIK	5078.04	59.1	1	Pleurobrachia pileus	0.5	2.8	1.4	0.5	2	0.000393853	0.393853
2018-08-04	21:10:00	20	55.4746	0.954167	64.1	MIK	5078.04	59.1	1	Pleurobrachia pileus	0.5	2.8	1.4	0.5	2	0.000393853	0.393853
2018-08-04	21:10:00	20	55.4746	0.954167	64.1	MIK	5078.04	59.1	1	Pleurobrachia pileus	0.5	2.8	1.4	0.5	2	0.000393853	0.393853
2018-08-04	21:10:00	20	55.4746	0.954167	64.1	MIK	5078.04	59.1	1	Pleurobrachia pileus	0.5	2.8	1.4	0.5	2	0.000393853	0.393853
2018-08-04	21:10:00	20	55.4746	0.954167	64.1	MIK	5078.04	59.1	1	Pleurobrachia pileus	0.5	2.8	1.4	0.5	2	0.000393853	0.393853
2018-08-04	21:10:00	20	55.4746	0.954167	64.1	MIK	5078.04	59.1	1	Pleurobrachia pileus	0.5	2.8	1.4	0.5	2	0.000393853	0.393853
2018-08-04	21:10:00	20	55.4746	0.954167	64.1	MIK	5078.04	59.1	1	Pleurobrachia pileus	0.5	2.8	1.4	0.5	2	0.000393853	0.393853
2018-08-04	21:10:00	20	55.4746	0.954167	64.1	MIK	5078.04	59.1	1	Pleurobrachia pileus	0.5	2.8	1.4	0.5	2	0.000393853	0.393853
2018-08-04	21:10:00	20	55.4746	0.954167	64.1	MIK	5078.04	59.1	1	Pleurobrachia pileus	0.5	2.8	1.4	0.5	2	0.000393853	0.393853
2018-08-04	21:10:00	20	55.4746	0.954167	64.1	MIK	5078.04	59.1	1	Pleurobrachia pileus	0.5	2.8	1.4	0.5	2	0.000393853	0.393853
2018-08-04	21:10:00	20	55.4746	0.954167	64.1	MIK	5078.04	59.1	1	Pleurobrachia pileus	0.5	2.8	1.4	0.5	2	0.000393853	0.393853
2018-08-04	21:10:00	20	55.4746	0.954167	64.1	MIK	5078.04	59.1	1	Pleurobrachia pileus	0.5	2.8	1.4	0.5	2	0.000393853	0.393853
2018-08-04	21:10:00	20	55.4746	0.954167	64.1	MIK	5078.04	59.1	1	Pleurobrachia pileus	0.5	2.8	1.4	0.5	2	0.000393853	0.393853
2018-08-04	21:10:00	20	55.4746	0.954167	64.1	MIK	5078.04	59.1	1	Pleurobrachia pileus	0.5	2.8	1.4	0.5	2	0.000393853	0.393853
2018-08-04	21:10:00	20	55.4746	0.954167	64.1	MIK	5078.04	59.1	1	Pleurobrachia pileus	0.5	2.8	1.4	0.5	2	0.000393853	0.393853
2018-08-04	21:10:00	20	55.4746	0.954167	64.1	MIK	5078.04	59.1	1	Pleurobrachia pileus	0.5	2.8	1.4	0.5	2	0.000393853	0.393853
2018-08-04	21:10:00	20	55.4746	0.954167	64.1	MIK	5078.04	59.1	1	Pleurobrachia pileus	0.5	2.8	1.4	0.5	2	0.000393853	0.393853
2018-08-04	21:10:00	20	55.4746	0.954167	64.1	MIK	5078.04	59.1	1	Pleurobrachia pileus	0.5	2.8	1.4	0.5	2	0.000393853	0.393853
2018-08-04	21:10:00	20	55.4746	0.954167	64.1	MIK	5078.04	59.1	1	Pleurobrachia pileus	0.5	2.8	1.4	0.5	2	0.000393853	0.393853
2018-08-04	21:10:00	20	55.4746	0.954167	64.1	MIK	5078.04	59.1	1	Pleurobrachia pileus	0.5	2.8	1.4	0.5	2	0.000393853	0.393853
2018-08-04	21:10:00	20	55.4746	0.954167	64.1	MIK	5078.04	59.1	1	Pleurobrachia pileus	0.5	2.8	1.4	0.5	2	0.000393853	0.393853
2018-08-04	21:10:00	20	55.4746	0.954167	64.1	MIK	5078.04	59.1	1	Pleurobrachia pileus	0.5	2.8	1.4	0.5	2	0.000393853	0.393853
2018-08-04	21:10:00	20	55.4746	0.954167	64.1	MIK	5078.04	59.1	1	Pleurobrachia pileus	0.5	2.8	1.4	0.5	2	0.000393853	0.393853
2018-08-04	21:10:00	20	55.4746	0.954167	64.1	MIK	5078.04	59.1	1	Pleurobrachia pileus	0.5	2.8	1.4	0.5	2	0.000393853	0.393853
2018-08-04	21:10:00	20	55.4746	0.954167	64.1	MIK	5078.04	59.1	1	Pleurobrachia pileus	0.5	2.8	1.4	0.5	2	0.000393853	0.393853
2018-08-04	21:10:00	20	55.4746	0.954167	64.1	MIK	5078.04	59.1	1	Pleurobrachia pileus	0.5	2.8	1.4	0.5	2	0.000393853	0.393853
2018-08-04	21:10:00	20	55.4746	0.954167	64.1	MIK	5078.04	59.1	1	Pleurobrachia pileus	0.25	2.8	1.4	0.5	2	0.000393853	0.393853
2018-08-04	21:10:00	20	55.4746	0.954167	64.1	MIK	5078.04	59.1	1	Pleurobrachia pileus	0.25	2.8	1.4	0.5	2	0.000393853	0.393853
2018-08-04	21:10:00	20	55.4746	0.954167	64.1	MIK	5078.04	59.1	1	Pleurobrachia pileus	0.25	2.8	1.4	0.5	2	0.000393853	0.393853
2018-08-04	21:10:00	20	55.4746	0.954167	64.1	MIK	5078.04	59.1	1	Pleurobrachia pileus	0.25	2.8	1.4	0.5	2	0.000393853	0.393853
2018-08-04	21:10:00	20	55.4746	0.954167	64.1	MIK	5078.04	59.1	1	Pleurobrachia pileus	0.25	2.8	1.4	0.5	2	0.000393853	0.393853
2018-08-04	21:10:00	20	55.4746	0.954167	64.1	MIK	5078.04	59.1	1	Pleurobrachia pileus	0.25	2.8	1.4	0.5	2	0.000393853	0.393853
2018-08-04	21:10:00	20	55.4746	0.954167	64.1	MIK	5078.04	59.1	1	Pleurobrachia pileus	0.25	2.8	1.4	0.5	2	0.000393853	0.393853
2018-08-04	21:10:00	20	55.4746	0.954167	64.1	MIK	5078.04	59.1	1	Pleurobrachia pileus	0.25	2.8	1.4	0.5	2	0.000393853	0.393853
2018-08-04	21:10:00	20	55.4746	0.954167	64.1	MIK	5078.04	59.1	1	Pleurobrachia pileus	0.25	2.8	1.4	0.5	2	0.000393853	0.393853
2018-08-04	21:10:00	20	55.4746	0.954167	64.1	MIK	5078.04	59.1	1	Pleurobrachia pileus	0.25	2.8	1.4	0.5	2	0.000393853	0.393853
2018-08-04	21:10:00	20	55.4746	0.954167	64.1	MIK	5078.04	59.1	1	Pleurobrachia pileus	0.25	2.8	1.4	0.5	2	0.000393853	0.393853
2018-08-04	21:43:00	20	55.4746	0.954167	61.6	MIK	5697.1	56.6	1	Obelia sp.	4	6	3	0.5	2	0.000351056	0.351056
2018-08-04	21:43:00	20	55.4746	0.954167	61.6	MIK	5697.1	56.6	1	Beroe sp.	5	6	3	0.5	2	0.000351056	0.351056
2018-08-04	21:43:00	20	55.4746	0.954167	61.6	MIK	5697.1	56.6	1	Pleurobrachia pileus	0.25	6	3	0.5	2	0.000351056	0.351056
2018-08-04	21:43:00	20	55.4746	0.954167	61.6	MIK	5697.1	56.6	1	Beroe sp.	1	6	3	0.5	2	0.000351056	0.351056
2018-08-04	21:43:00	20	55.4746	0.954167	61.6	MIK	5697.1	56.6	1	Beroe sp.	1	6	3	0.5	2	0.000351056	0.351056
2018-08-04	21:43:00	20	55.4746	0.954167	61.6	MIK	5697.1	56.6	1	Beroe sp.	1	6	3	0.5	2	0.000351056	0.351056
2018-08-04	21:43:00	20	55.4746	0.954167	61.6	MIK	5697.1	56.6	1	Beroe sp.	1	6	3	0.5	2	0.000351056	0.351056
2018-08-04	21:43:00	20	55.4746	0.954167	61.6	MIK	5697.1	56.6	1	Beroe sp.	2	6	3	0.5	2	0.000351056	0.351056
2018-08-04	21:43:00	20	55.4746	0.954167	61.6	MIK	5697.1	56.6	1	Beroe sp.	2	6	3	0.5	2	0.000351056	0.351056
2018-08-04	21:43:00	20	55.4746	0.954167	61.6	MIK	5697.1	56.6	1	Beroe sp.	2	6	3	0.5	2	0.000351056	0.351056
2018-08-04	21:43:00	20	55.4746	0.954167	61.6	MIK	5697.1	56.6	1	Beroe sp.	2	6	3	0.5	2	0.000351056	0.351056
2018-08-04	21:43:00	20	55.4746	0.954167	61.6	MIK	5697.1	56.6	1	Beroe sp.	2	6	3	0.5	2	0.000351056	0.351056
2018-08-04	21:43:00	20	55.4746	0.954167	61.6	MIK	5697.1	56.6	1	Beroe sp.	2	6	3	0.5	2	0.000351056	0.351056
2018-08-04	21:43:00	20	55.4746	0.954167	61.6	MIK	5697.1	56.6	1	Beroe sp.	3	6	3	0.5	2	0.000351056	0.351056
2018-08-04	21:43:00	20	55.4746	0.954167	61.6	MIK	5697.1	56.6	1	Beroe sp.	3	6	3	0.5	2	0.000351056	0.351056
2018-08-04	21:43:00	20	55.4746	0.954167	61.6	MIK	5697.1	56.6	1	Beroe sp.	3	6	3	0.5	2	0.000351056	0.351056
2018-08-04	21:43:00	20	55.4746	0.954167	61.6	MIK	5697.1	56.6	1	Beroe sp.	3	6	3	0.5	2	0.000351056	0.351056
2018-08-04	21:43:00	20	55.4746	0.954167	61.6	MIK	5697.1	56.6	1	Beroe sp.	3	6	3	0.5	2	0.000351056	0.351056
2018-08-04	21:43:00	20	55.4746	0.954167	61.6	MIK	5697.1	56.6	1	Beroe sp.	3	6	3	0.5	2	0.000351056	0.351056
2018-08-04	21:43:00	20	55.4746	0.954167	61.6	MIK	5697.1	56.6	1	Beroe sp.	3	6	3	0.5	2	0.000351056	0.351056
2018-08-04	21:43:00	20	55.4746	0.954167	61.6	MIK	5697.1	56.6	1	Beroe sp.	4	6	3	0.5	2	0.000351056	0.351056
2018-08-04	21:43:00	20	55.4746	0.954167	61.6	MIK	5697.1	56.6	1	Beroe sp.	4	6	3	0.5	2	0.000351056	0.351056
2018-08-04	21:43:00	20	55.4746	0.954167	61.6	MIK	5697.1	56.6	1	Beroe sp.	4	6	3	0.5	2	0.000351056	0.351056
2018-08-04	21:43:00	20	55.4746	0.954167	61.6	MIK	5697.1	56.6	1	Beroe sp.	4	6	3	0.5	2	0.000351056	0.351056
2018-08-04	21:43:00	20	55.4746	0.954167	61.6	MIK	5697.1	56.6	1	Obelia sp.	1	6	3	0.5	2	0.000351056	0.351056
2018-08-04	21:43:00	20	55.4746	0.954167	61.6	MIK	5697.1	56.6	1	Obelia sp.	1	6	3	0.5	2	0.000351056	0.351056
2018-08-04	21:43:00	20	55.4746	0.954167	61.6	MIK	5697.1	56.6	1	Obelia sp.	1	6	3	0.5	2	0.000351056	0.351056
2018-08-04	21:43:00	20	55.4746	0.954167	61.6	MIK	5697.1	56.6	1	Obelia sp.	1	6	3	0.5	2	0.000351056	0.351056
2018-08-04	21:43:00	20	55.4746	0.954167	61.6	MIK	5697.1	56.6	1	Obelia sp.	1	6	3	0.5	2	0.000351056	0.351056
2018-08-04	21:43:00	20	55.4746	0.954167	61.6	MIK	5697.1	56.6	1	Obelia sp.	1	6	3	0.5	2	0.000351056	0.351056
2018-08-04	21:43:00	20	55.4746	0.954167	61.6	MIK	5697.1	56.6	1	Obelia sp.	3	6	3	0.5	2	0.000351056	0.351056
2018-08-04	21:43:00	20	55.4746	0.954167	61.6	MIK	5697.1	56.6	1	Obelia sp.	3	6	3	0.5	2	0.000351056	0.351056
2018-08-04	21:43:00	20	55.4746	0.954167	61.6	MIK	5697.1	56.6	1	Pleurobrachia pileus	1.5	6	3	0.5	2	0.000351056	0.351056
2018-08-04	21:43:00	20	55.4746	0.954167	61.6	MIK	5697.1	56.6	1	Pleurobrachia pileus	1.5	6	3	0.5	2	0.000351056	0.351056
2018-08-04	21:43:00	20	55.4746	0.954167	61.6	MIK	5697.1	56.6	1	Pleurobrachia pileus	1.5	6	3	0.5	2	0.000351056	0.351056
2018-08-04	21:43:00	20	55.4746	0.954167	61.6	MIK	5697.1	56.6	1	Pleurobrachia pileus	1.5	6	3	0.5	2	0.000351056	0.351056
2018-08-04	21:43:00	20	55.4746	0.954167	61.6	MIK	5697.1	56.6	1	Pleurobrachia pileus	1	6	3	0.5	2	0.000351056	0.351056
2018-08-04	21:43:00	20	55.4746	0.954167	61.6	MIK	5697.1	56.6	1	Pleurobrachia pileus	1	6	3	0.5	2	0.000351056	0.351056
2018-08-04	21:43:00	20	55.4746	0.954167	61.6	MIK	5697.1	56.6	1	Pleurobrachia pileus	1	6	3	0.5	2	0.000351056	0.351056
2018-08-04	21:43:00	20	55.4746	0.954167	61.6	MIK	5697.1	56.6	1	Pleurobrachia pileus	1	6	3	0.5	2	0.000351056	0.351056
2018-08-04	21:43:00	20	55.4746	0.954167	61.6	MIK	5697.1	56.6	1	Pleurobrachia pileus	1	6	3	0.5	2	0.000351056	0.351056
2018-08-04	21:43:00	20	55.4746	0.954167	61.6	MIK	5697.1	56.6	1	Pleurobrachia pileus	0.5	6	3	0.5	2	0.000351056	0.351056
2018-08-04	21:43:00	20	55.4746	0.954167	61.6	MIK	5697.1	56.6	1	Pleurobrachia pileus	0.5	6	3	0.5	2	0.000351056	0.351056
2018-08-04	21:43:00	20	55.4746	0.954167	61.6	MIK	5697.1	56.6	1	Pleurobrachia pileus	0.5	6	3	0.5	2	0.000351056	0.351056
2018-08-04	21:43:00	20	55.4746	0.954167	61.6	MIK	5697.1	56.6	1	Pleurobrachia pileus	0.5	6	3	0.5	2	0.000351056	0.351056
2018-08-04	21:43:00	20	55.4746	0.954167	61.6	MIK	5697.1	56.6	1	Pleurobrachia pileus	0.5	6	3	0.5	2	0.000351056	0.351056
2018-08-04	21:43:00	20	55.4746	0.954167	61.6	MIK	5697.1	56.6	1	Pleurobrachia pileus	0.5	6	3	0.5	2	0.000351056	0.351056
2018-08-04	21:43:00	20	55.4746	0.954167	61.6	MIK	5697.1	56.6	1	Pleurobrachia pileus	0.5	6	3	0.5	2	0.000351056	0.351056
2018-08-04	21:43:00	20	55.4746	0.954167	61.6	MIK	5697.1	56.6	1	Pleurobrachia pileus	0.5	6	3	0.5	2	0.000351056	0.351056
2018-08-04	21:43:00	20	55.4746	0.954167	61.6	MIK	5697.1	56.6	1	Pleurobrachia pileus	0.5	6	3	0.5	2	0.000351056	0.351056
2018-08-04	21:43:00	20	55.4746	0.954167	61.6	MIK	5697.1	56.6	1	Pleurobrachia pileus	0.5	6	3	0.5	2	0.000351056	0.351056
2018-08-04	21:43:00	20	55.4746	0.954167	61.6	MIK	5697.1	56.6	1	Pleurobrachia pileus	0.5	6	3	0.5	2	0.000351056	0.351056
2018-08-04	21:43:00	20	55.4746	0.954167	61.6	MIK	5697.1	56.6	1	Pleurobrachia pileus	0.5	6	3	0.5	2	0.000351056	0.351056
2018-08-04	21:43:00	20	55.4746	0.954167	61.6	MIK	5697.1	56.6	1	Pleurobrachia pileus	0.5	6	3	0.5	2	0.000351056	0.351056
2018-08-04	21:43:00	20	55.4746	0.954167	61.6	MIK	5697.1	56.6	1	Pleurobrachia pileus	0.5	6	3	0.5	2	0.000351056	0.351056
2018-08-04	21:43:00	20	55.4746	0.954167	61.6	MIK	5697.1	56.6	1	Pleurobrachia pileus	0.5	6	3	0.5	2	0.000351056	0.351056
2018-08-04	21:43:00	20	55.4746	0.954167	61.6	MIK	5697.1	56.6	1	Pleurobrachia pileus	0.5	6	3	0.5	2	0.000351056	0.351056
2018-08-04	21:43:00	20	55.4746	0.954167	61.6	MIK	5697.1	56.6	1	Pleurobrachia pileus	0.5	6	3	0.5	2	0.000351056	0.351056
2018-08-04	21:43:00	20	55.4746	0.954167	61.6	MIK	5697.1	56.6	1	Pleurobrachia pileus	0.5	6	3	0.5	2	0.000351056	0.351056
2018-08-04	21:43:00	20	55.4746	0.954167	61.6	MIK	5697.1	56.6	1	Pleurobrachia pileus	0.5	6	3	0.5	2	0.000351056	0.351056
2018-08-04	21:43:00	20	55.4746	0.954167	61.6	MIK	5697.1	56.6	1	Pleurobrachia pileus	0.5	6	3	0.5	2	0.000351056	0.351056
2018-08-04	21:43:00	20	55.4746	0.954167	61.6	MIK	5697.1	56.6	1	Pleurobrachia pileus	0.5	6	3	0.5	2	0.000351056	0.351056
2018-08-04	21:43:00	20	55.4746	0.954167	61.6	MIK	5697.1	56.6	1	Pleurobrachia pileus	0.5	6	3	0.5	2	0.000351056	0.351056
2018-08-04	21:43:00	20	55.4746	0.954167	61.6	MIK	5697.1	56.6	1	Pleurobrachia pileus	0.5	6	3	0.5	2	0.000351056	0.351056
2018-08-04	21:43:00	20	55.4746	0.954167	61.6	MIK	5697.1	56.6	1	Pleurobrachia pileus	0.5	6	3	0.5	2	0.000351056	0.351056
2018-08-04	21:43:00	20	55.4746	0.954167	61.6	MIK	5697.1	56.6	1	Pleurobrachia pileus	0.5	6	3	0.5	2	0.000351056	0.351056
2018-08-04	21:43:00	20	55.4746	0.954167	61.6	MIK	5697.1	56.6	1	Pleurobrachia pileus	0.25	6	3	0.5	2	0.000351056	0.351056
2018-08-04	21:43:00	20	55.4746	0.954167	61.6	MIK	5697.1	56.6	1	Pleurobrachia pileus	0.25	6	3	0.5	2	0.000351056	0.351056
2018-08-04	21:43:00	20	55.4746	0.954167	61.6	MIK	5697.1	56.6	1	Pleurobrachia pileus	0.25	6	3	0.5	2	0.000351056	0.351056
2018-08-04	21:43:00	20	55.4746	0.954167	61.6	MIK	5697.1	56.6	1	Pleurobrachia pileus	0.25	6	3	0.5	2	0.000351056	0.351056
2018-08-04	21:43:00	20	55.4746	0.954167	61.6	MIK	5697.1	56.6	1	Pleurobrachia pileus	0.25	6	3	0.5	2	0.000351056	0.351056
2018-08-04	21:43:00	20	55.4746	0.954167	61.6	MIK	5697.1	56.6	1	Pleurobrachia pileus	0.25	6	3	0.5	2	0.000351056	0.351056
2018-08-04	21:43:00	20	55.4746	0.954167	61.6	MIK	5697.1	56.6	1	Pleurobrachia pileus	0.25	6	3	0.5	2	0.000351056	0.351056
2018-08-04	21:43:00	20	55.4746	0.954167	61.6	MIK	5697.1	56.6	1	Pleurobrachia pileus	0.25	6	3	0.5	2	0.000351056	0.351056
2018-08-04	21:43:00	20	55.4746	0.954167	61.6	MIK	5697.1	56.6	1	Pleurobrachia pileus	0.25	6	3	0.5	2	0.000351056	0.351056
2018-08-04	21:43:00	20	55.4746	0.954167	61.6	MIK	5697.1	56.6	1	Pleurobrachia pileus	0.25	6	3	0.5	2	0.000351056	0.351056
2018-08-04	21:43:00	20	55.4746	0.954167	61.6	MIK	5697.1	56.6	1	Pleurobrachia pileus	0.25	6	3	0.5	2	0.000351056	0.351056
2018-08-04	21:43:00	20	55.4746	0.954167	61.6	MIK	5697.1	56.6	1	Pleurobrachia pileus	0.25	6	3	0.5	2	0.000351056	0.351056
2018-08-04	21:43:00	20	55.4746	0.954167	61.6	MIK	5697.1	56.6	1	Pleurobrachia pileus	0.25	6	3	0.5	2	0.000351056	0.351056
2018-08-04	21:43:00	20	55.4746	0.954167	61.6	MIK	5697.1	56.6	1	Pleurobrachia pileus	0.25	6	3	0.5	2	0.000351056	0.351056
2018-08-04	21:43:00	20	55.4746	0.954167	61.6	MIK	5697.1	56.6	1	Pleurobrachia pileus	0.25	6	3	0.5	2	0.000351056	0.351056
2018-08-04	21:43:00	20	55.4746	0.954167	61.6	MIK	5697.1	56.6	1	Pleurobrachia pileus	0.25	6	3	0.5	2	0.000351056	0.351056
2018-08-04	21:43:00	20	55.4746	0.954167	61.6	MIK	5697.1	56.6	1	Pleurobrachia pileus	0.25	6	3	0.5	2	0.000351056	0.351056
2018-08-04	23:24:00	21	55.4781	0.959167	67.7	MIK	5960.49	62.7	1	Cyanea capillata	8	NA	NA	1	1	0.000167771	0.167771
2018-08-04	23:24:00	21	55.4781	0.959167	67.7	MIK	5960.49	62.7	1	Cyanea lamarckii	10	NA	NA	1	1	0.000167771	0.167771
2018-08-04	23:24:00	21	55.4781	0.959167	67.7	MIK	5960.49	62.7	1	Obelia sp.	4	5	1	0.2	5	0.000838857	0.838857
2018-08-04	23:24:00	21	55.4781	0.959167	67.7	MIK	5960.49	62.7	1	Pleurobrachia pileus	0.25	5	1	0.2	5	0.000838857	0.838857
2018-08-04	23:24:00	21	55.4781	0.959167	67.7	MIK	5960.49	62.7	1	Obelia sp.	1	5	1	0.2	5	0.000838857	0.838857
2018-08-04	23:24:00	21	55.4781	0.959167	67.7	MIK	5960.49	62.7	1	Obelia sp.	1	5	1	0.2	5	0.000838857	0.838857
2018-08-04	23:24:00	21	55.4781	0.959167	67.7	MIK	5960.49	62.7	1	Obelia sp.	1	5	1	0.2	5	0.000838857	0.838857
2018-08-04	23:24:00	21	55.4781	0.959167	67.7	MIK	5960.49	62.7	1	Obelia sp.	1	5	1	0.2	5	0.000838857	0.838857
2018-08-04	23:24:00	21	55.4781	0.959167	67.7	MIK	5960.49	62.7	1	Obelia sp.	2	5	1	0.2	5	0.000838857	0.838857
2018-08-04	23:24:00	21	55.4781	0.959167	67.7	MIK	5960.49	62.7	1	Obelia sp.	2	5	1	0.2	5	0.000838857	0.838857
2018-08-04	23:24:00	21	55.4781	0.959167	67.7	MIK	5960.49	62.7	1	Obelia sp.	2	5	1	0.2	5	0.000838857	0.838857
2018-08-04	23:24:00	21	55.4781	0.959167	67.7	MIK	5960.49	62.7	1	Obelia sp.	2	5	1	0.2	5	0.000838857	0.838857
2018-08-04	23:24:00	21	55.4781	0.959167	67.7	MIK	5960.49	62.7	1	Obelia sp.	2	5	1	0.2	5	0.000838857	0.838857
2018-08-04	23:24:00	21	55.4781	0.959167	67.7	MIK	5960.49	62.7	1	Obelia sp.	2	5	1	0.2	5	0.000838857	0.838857
2018-08-04	23:24:00	21	55.4781	0.959167	67.7	MIK	5960.49	62.7	1	Obelia sp.	2	5	1	0.2	5	0.000838857	0.838857
2018-08-04	23:24:00	21	55.4781	0.959167	67.7	MIK	5960.49	62.7	1	Obelia sp.	2	5	1	0.2	5	0.000838857	0.838857
2018-08-04	23:24:00	21	55.4781	0.959167	67.7	MIK	5960.49	62.7	1	Obelia sp.	2	5	1	0.2	5	0.000838857	0.838857
2018-08-04	23:24:00	21	55.4781	0.959167	67.7	MIK	5960.49	62.7	1	Obelia sp.	2	5	1	0.2	5	0.000838857	0.838857
2018-08-04	23:24:00	21	55.4781	0.959167	67.7	MIK	5960.49	62.7	1	Obelia sp.	2	5	1	0.2	5	0.000838857	0.838857
2018-08-04	23:24:00	21	55.4781	0.959167	67.7	MIK	5960.49	62.7	1	Obelia sp.	2	5	1	0.2	5	0.000838857	0.838857
2018-08-04	23:24:00	21	55.4781	0.959167	67.7	MIK	5960.49	62.7	1	Obelia sp.	2	5	1	0.2	5	0.000838857	0.838857
2018-08-04	23:24:00	21	55.4781	0.959167	67.7	MIK	5960.49	62.7	1	Obelia sp.	2	5	1	0.2	5	0.000838857	0.838857
2018-08-04	23:24:00	21	55.4781	0.959167	67.7	MIK	5960.49	62.7	1	Obelia sp.	2	5	1	0.2	5	0.000838857	0.838857
2018-08-04	23:24:00	21	55.4781	0.959167	67.7	MIK	5960.49	62.7	1	Obelia sp.	2	5	1	0.2	5	0.000838857	0.838857
2018-08-04	23:24:00	21	55.4781	0.959167	67.7	MIK	5960.49	62.7	1	Obelia sp.	2	5	1	0.2	5	0.000838857	0.838857
2018-08-04	23:24:00	21	55.4781	0.959167	67.7	MIK	5960.49	62.7	1	Obelia sp.	2	5	1	0.2	5	0.000838857	0.838857
2018-08-04	23:24:00	21	55.4781	0.959167	67.7	MIK	5960.49	62.7	1	Obelia sp.	3	5	1	0.2	5	0.000838857	0.838857
2018-08-04	23:24:00	21	55.4781	0.959167	67.7	MIK	5960.49	62.7	1	Obelia sp.	3	5	1	0.2	5	0.000838857	0.838857
2018-08-04	23:24:00	21	55.4781	0.959167	67.7	MIK	5960.49	62.7	1	Obelia sp.	3	5	1	0.2	5	0.000838857	0.838857
2018-08-04	23:24:00	21	55.4781	0.959167	67.7	MIK	5960.49	62.7	1	Obelia sp.	3	5	1	0.2	5	0.000838857	0.838857
2018-08-04	23:24:00	21	55.4781	0.959167	67.7	MIK	5960.49	62.7	1	Obelia sp.	3	5	1	0.2	5	0.000838857	0.838857
2018-08-04	23:24:00	21	55.4781	0.959167	67.7	MIK	5960.49	62.7	1	Obelia sp.	3	5	1	0.2	5	0.000838857	0.838857
2018-08-04	23:24:00	21	55.4781	0.959167	67.7	MIK	5960.49	62.7	1	Obelia sp.	3	5	1	0.2	5	0.000838857	0.838857
2018-08-04	23:24:00	21	55.4781	0.959167	67.7	MIK	5960.49	62.7	1	Obelia sp.	3	5	1	0.2	5	0.000838857	0.838857
2018-08-04	23:24:00	21	55.4781	0.959167	67.7	MIK	5960.49	62.7	1	Obelia sp.	3	5	1	0.2	5	0.000838857	0.838857
2018-08-04	23:24:00	21	55.4781	0.959167	67.7	MIK	5960.49	62.7	1	Pleurobrachia pileus	1.5	5	1	0.2	5	0.000838857	0.838857
2018-08-04	23:24:00	21	55.4781	0.959167	67.7	MIK	5960.49	62.7	1	Pleurobrachia pileus	1	5	1	0.2	5	0.000838857	0.838857
2018-08-04	23:24:00	21	55.4781	0.959167	67.7	MIK	5960.49	62.7	1	Pleurobrachia pileus	1	5	1	0.2	5	0.000838857	0.838857
2018-08-04	23:24:00	21	55.4781	0.959167	67.7	MIK	5960.49	62.7	1	Pleurobrachia pileus	1	5	1	0.2	5	0.000838857	0.838857
2018-08-04	23:24:00	21	55.4781	0.959167	67.7	MIK	5960.49	62.7	1	Pleurobrachia pileus	1	5	1	0.2	5	0.000838857	0.838857
2018-08-04	23:24:00	21	55.4781	0.959167	67.7	MIK	5960.49	62.7	1	Pleurobrachia pileus	1	5	1	0.2	5	0.000838857	0.838857
2018-08-04	23:24:00	21	55.4781	0.959167	67.7	MIK	5960.49	62.7	1	Pleurobrachia pileus	1	5	1	0.2	5	0.000838857	0.838857
2018-08-04	23:24:00	21	55.4781	0.959167	67.7	MIK	5960.49	62.7	1	Pleurobrachia pileus	1	5	1	0.2	5	0.000838857	0.838857
2018-08-04	23:24:00	21	55.4781	0.959167	67.7	MIK	5960.49	62.7	1	Pleurobrachia pileus	1	5	1	0.2	5	0.000838857	0.838857
2018-08-04	23:24:00	21	55.4781	0.959167	67.7	MIK	5960.49	62.7	1	Pleurobrachia pileus	1	5	1	0.2	5	0.000838857	0.838857
2018-08-04	23:24:00	21	55.4781	0.959167	67.7	MIK	5960.49	62.7	1	Pleurobrachia pileus	0.5	5	1	0.2	5	0.000838857	0.838857
2018-08-04	23:24:00	21	55.4781	0.959167	67.7	MIK	5960.49	62.7	1	Pleurobrachia pileus	0.5	5	1	0.2	5	0.000838857	0.838857
2018-08-04	23:24:00	21	55.4781	0.959167	67.7	MIK	5960.49	62.7	1	Pleurobrachia pileus	0.5	5	1	0.2	5	0.000838857	0.838857
2018-08-04	23:24:00	21	55.4781	0.959167	67.7	MIK	5960.49	62.7	1	Pleurobrachia pileus	0.5	5	1	0.2	5	0.000838857	0.838857
2018-08-04	23:24:00	21	55.4781	0.959167	67.7	MIK	5960.49	62.7	1	Pleurobrachia pileus	0.5	5	1	0.2	5	0.000838857	0.838857
2018-08-04	23:24:00	21	55.4781	0.959167	67.7	MIK	5960.49	62.7	1	Pleurobrachia pileus	0.5	5	1	0.2	5	0.000838857	0.838857
2018-08-04	23:24:00	21	55.4781	0.959167	67.7	MIK	5960.49	62.7	1	Pleurobrachia pileus	0.5	5	1	0.2	5	0.000838857	0.838857
2018-08-04	23:24:00	21	55.4781	0.959167	67.7	MIK	5960.49	62.7	1	Pleurobrachia pileus	0.5	5	1	0.2	5	0.000838857	0.838857
2018-08-04	23:24:00	21	55.4781	0.959167	67.7	MIK	5960.49	62.7	1	Pleurobrachia pileus	0.5	5	1	0.2	5	0.000838857	0.838857
2018-08-04	23:24:00	21	55.4781	0.959167	67.7	MIK	5960.49	62.7	1	Pleurobrachia pileus	0.5	5	1	0.2	5	0.000838857	0.838857
2018-08-04	23:24:00	21	55.4781	0.959167	67.7	MIK	5960.49	62.7	1	Pleurobrachia pileus	0.5	5	1	0.2	5	0.000838857	0.838857
2018-08-04	23:24:00	21	55.4781	0.959167	67.7	MIK	5960.49	62.7	1	Pleurobrachia pileus	0.5	5	1	0.2	5	0.000838857	0.838857
2018-08-04	23:24:00	21	55.4781	0.959167	67.7	MIK	5960.49	62.7	1	Pleurobrachia pileus	0.5	5	1	0.2	5	0.000838857	0.838857
2018-08-04	23:24:00	21	55.4781	0.959167	67.7	MIK	5960.49	62.7	1	Pleurobrachia pileus	0.5	5	1	0.2	5	0.000838857	0.838857
2018-08-04	23:24:00	21	55.4781	0.959167	67.7	MIK	5960.49	62.7	1	Pleurobrachia pileus	0.5	5	1	0.2	5	0.000838857	0.838857
2018-08-04	23:24:00	21	55.4781	0.959167	67.7	MIK	5960.49	62.7	1	Pleurobrachia pileus	0.5	5	1	0.2	5	0.000838857	0.838857
2018-08-04	23:24:00	21	55.4781	0.959167	67.7	MIK	5960.49	62.7	1	Pleurobrachia pileus	0.5	5	1	0.2	5	0.000838857	0.838857
2018-08-04	23:24:00	21	55.4781	0.959167	67.7	MIK	5960.49	62.7	1	Pleurobrachia pileus	0.5	5	1	0.2	5	0.000838857	0.838857
2018-08-04	23:24:00	21	55.4781	0.959167	67.7	MIK	5960.49	62.7	1	Pleurobrachia pileus	0.5	5	1	0.2	5	0.000838857	0.838857
2018-08-04	23:24:00	21	55.4781	0.959167	67.7	MIK	5960.49	62.7	1	Pleurobrachia pileus	0.5	5	1	0.2	5	0.000838857	0.838857
2018-08-04	23:24:00	21	55.4781	0.959167	67.7	MIK	5960.49	62.7	1	Pleurobrachia pileus	0.5	5	1	0.2	5	0.000838857	0.838857
2018-08-04	23:24:00	21	55.4781	0.959167	67.7	MIK	5960.49	62.7	1	Pleurobrachia pileus	0.5	5	1	0.2	5	0.000838857	0.838857
2018-08-04	23:24:00	21	55.4781	0.959167	67.7	MIK	5960.49	62.7	1	Pleurobrachia pileus	0.5	5	1	0.2	5	0.000838857	0.838857
2018-08-04	23:24:00	21	55.4781	0.959167	67.7	MIK	5960.49	62.7	1	Pleurobrachia pileus	0.5	5	1	0.2	5	0.000838857	0.838857
2018-08-04	23:24:00	21	55.4781	0.959167	67.7	MIK	5960.49	62.7	1	Pleurobrachia pileus	0.5	5	1	0.2	5	0.000838857	0.838857
2018-08-04	23:24:00	21	55.4781	0.959167	67.7	MIK	5960.49	62.7	1	Pleurobrachia pileus	0.5	5	1	0.2	5	0.000838857	0.838857
2018-08-04	23:24:00	21	55.4781	0.959167	67.7	MIK	5960.49	62.7	1	Pleurobrachia pileus	0.5	5	1	0.2	5	0.000838857	0.838857
2018-08-04	23:24:00	21	55.4781	0.959167	67.7	MIK	5960.49	62.7	1	Pleurobrachia pileus	0.5	5	1	0.2	5	0.000838857	0.838857
2018-08-04	23:24:00	21	55.4781	0.959167	67.7	MIK	5960.49	62.7	1	Pleurobrachia pileus	0.5	5	1	0.2	5	0.000838857	0.838857
2018-08-04	23:24:00	21	55.4781	0.959167	67.7	MIK	5960.49	62.7	1	Pleurobrachia pileus	0.5	5	1	0.2	5	0.000838857	0.838857
2018-08-04	23:24:00	21	55.4781	0.959167	67.7	MIK	5960.49	62.7	1	Pleurobrachia pileus	0.5	5	1	0.2	5	0.000838857	0.838857
2018-08-04	23:24:00	21	55.4781	0.959167	67.7	MIK	5960.49	62.7	1	Pleurobrachia pileus	0.5	5	1	0.2	5	0.000838857	0.838857
2018-08-04	23:24:00	21	55.4781	0.959167	67.7	MIK	5960.49	62.7	1	Pleurobrachia pileus	0.5	5	1	0.2	5	0.000838857	0.838857
2018-08-04	23:24:00	21	55.4781	0.959167	67.7	MIK	5960.49	62.7	1	Pleurobrachia pileus	0.5	5	1	0.2	5	0.000838857	0.838857
2018-08-04	23:24:00	21	55.4781	0.959167	67.7	MIK	5960.49	62.7	1	Pleurobrachia pileus	0.5	5	1	0.2	5	0.000838857	0.838857
2018-08-04	23:24:00	21	55.4781	0.959167	67.7	MIK	5960.49	62.7	1	Pleurobrachia pileus	0.5	5	1	0.2	5	0.000838857	0.838857
2018-08-04	23:24:00	21	55.4781	0.959167	67.7	MIK	5960.49	62.7	1	Pleurobrachia pileus	0.5	5	1	0.2	5	0.000838857	0.838857
2018-08-04	23:24:00	21	55.4781	0.959167	67.7	MIK	5960.49	62.7	1	Pleurobrachia pileus	0.5	5	1	0.2	5	0.000838857	0.838857
2018-08-04	23:24:00	21	55.4781	0.959167	67.7	MIK	5960.49	62.7	1	Pleurobrachia pileus	0.5	5	1	0.2	5	0.000838857	0.838857
2018-08-04	23:24:00	21	55.4781	0.959167	67.7	MIK	5960.49	62.7	1	Pleurobrachia pileus	0.5	5	1	0.2	5	0.000838857	0.838857
2018-08-04	23:24:00	21	55.4781	0.959167	67.7	MIK	5960.49	62.7	1	Pleurobrachia pileus	0.5	5	1	0.2	5	0.000838857	0.838857
2018-08-04	23:24:00	21	55.4781	0.959167	67.7	MIK	5960.49	62.7	1	Pleurobrachia pileus	0.5	5	1	0.2	5	0.000838857	0.838857
2018-08-04	23:24:00	21	55.4781	0.959167	67.7	MIK	5960.49	62.7	1	Pleurobrachia pileus	0.5	5	1	0.2	5	0.000838857	0.838857
2018-08-04	23:24:00	21	55.4781	0.959167	67.7	MIK	5960.49	62.7	1	Pleurobrachia pileus	0.5	5	1	0.2	5	0.000838857	0.838857
2018-08-04	23:24:00	21	55.4781	0.959167	67.7	MIK	5960.49	62.7	1	Pleurobrachia pileus	0.5	5	1	0.2	5	0.000838857	0.838857
2018-08-04	23:24:00	21	55.4781	0.959167	67.7	MIK	5960.49	62.7	1	Pleurobrachia pileus	0.5	5	1	0.2	5	0.000838857	0.838857
2018-08-04	23:24:00	21	55.4781	0.959167	67.7	MIK	5960.49	62.7	1	Pleurobrachia pileus	0.5	5	1	0.2	5	0.000838857	0.838857
2018-08-04	23:24:00	21	55.4781	0.959167	67.7	MIK	5960.49	62.7	1	Pleurobrachia pileus	0.25	5	1	0.2	5	0.000838857	0.838857
2018-08-04	23:24:00	21	55.4781	0.959167	67.7	MIK	5960.49	62.7	1	Pleurobrachia pileus	0.25	5	1	0.2	5	0.000838857	0.838857
2018-08-04	23:24:00	21	55.4781	0.959167	67.7	MIK	5960.49	62.7	1	Pleurobrachia pileus	0.25	5	1	0.2	5	0.000838857	0.838857
2018-08-04	23:24:00	21	55.4781	0.959167	67.7	MIK	5960.49	62.7	1	Pleurobrachia pileus	0.25	5	1	0.2	5	0.000838857	0.838857
2018-08-04	23:24:00	21	55.4781	0.959167	67.7	MIK	5960.49	62.7	1	Pleurobrachia pileus	0.25	5	1	0.2	5	0.000838857	0.838857
2018-08-04	23:24:00	21	55.4781	0.959167	67.7	MIK	5960.49	62.7	1	Pleurobrachia pileus	0.25	5	1	0.2	5	0.000838857	0.838857
2018-08-04	23:24:00	21	55.4781	0.959167	67.7	MIK	5960.49	62.7	1	Pleurobrachia pileus	0.25	5	1	0.2	5	0.000838857	0.838857
2018-08-04	23:24:00	21	55.4781	0.959167	67.7	MIK	5960.49	62.7	1	Pleurobrachia pileus	0.25	5	1	0.2	5	0.000838857	0.838857
2018-08-04	23:24:00	21	55.4781	0.959167	67.7	MIK	5960.49	62.7	1	Pleurobrachia pileus	0.25	5	1	0.2	5	0.000838857	0.838857
2018-08-04	23:24:00	21	55.4781	0.959167	67.7	MIK	5960.49	62.7	1	Pleurobrachia pileus	0.25	5	1	0.2	5	0.000838857	0.838857
2018-08-04	23:24:00	21	55.4781	0.959167	67.7	MIK	5960.49	62.7	1	Pleurobrachia pileus	0.25	5	1	0.2	5	0.000838857	0.838857
2018-08-04	23:24:00	21	55.4781	0.959167	67.7	MIK	5960.49	62.7	1	Pleurobrachia pileus	0.25	5	1	0.2	5	0.000838857	0.838857
2018-08-04	23:24:00	21	55.4781	0.959167	67.7	MIK	5960.49	62.7	1	Pleurobrachia pileus	0.25	5	1	0.2	5	0.000838857	0.838857
2018-08-04	23:24:00	21	55.4781	0.959167	67.7	MIK	5960.49	62.7	1	Pleurobrachia pileus	0.25	5	1	0.2	5	0.000838857	0.838857
2018-08-04	23:24:00	21	55.4781	0.959167	67.7	MIK	5960.49	62.7	1	Pleurobrachia pileus	0.25	5	1	0.2	5	0.000838857	0.838857
2018-08-04	23:24:00	21	55.4781	0.959167	67.7	MIK	5960.49	62.7	1	Pleurobrachia pileus	0.25	5	1	0.2	5	0.000838857	0.838857
2018-08-04	23:24:00	21	55.4781	0.959167	67.7	MIK	5960.49	62.7	1	Pleurobrachia pileus	0.25	5	1	0.2	5	0.000838857	0.838857
2018-08-04	23:24:00	21	55.4781	0.959167	67.7	MIK	5960.49	62.7	1	Pleurobrachia pileus	0.25	5	1	0.2	5	0.000838857	0.838857
2018-08-04	23:24:00	21	55.4781	0.959167	67.7	MIK	5960.49	62.7	1	Pleurobrachia pileus	0.25	5	1	0.2	5	0.000838857	0.838857
2018-08-04	23:24:00	21	55.4781	0.959167	67.7	MIK	5960.49	62.7	1	Pleurobrachia pileus	0.25	5	1	0.2	5	0.000838857	0.838857
2018-08-04	23:24:00	21	55.4781	0.959167	67.7	MIK	5960.49	62.7	1	Pleurobrachia pileus	0.25	5	1	0.2	5	0.000838857	0.838857
2018-08-04	23:24:00	21	55.4781	0.959167	67.7	MIK	5960.49	62.7	1	Pleurobrachia pileus	0.25	5	1	0.2	5	0.000838857	0.838857
2018-08-04	23:24:00	21	55.4781	0.959167	67.7	MIK	5960.49	62.7	1	Pleurobrachia pileus	0.25	5	1	0.2	5	0.000838857	0.838857
2018-08-04	23:24:00	21	55.4781	0.959167	67.7	MIK	5960.49	62.7	1	Pleurobrachia pileus	0.25	5	1	0.2	5	0.000838857	0.838857
2018-08-04	23:24:00	21	55.4781	0.959167	67.7	MIK	5960.49	62.7	1	Pleurobrachia pileus	0.25	5	1	0.2	5	0.000838857	0.838857
2018-08-04	23:24:00	21	55.4781	0.959167	67.7	MIK	5960.49	62.7	1	Pleurobrachia pileus	0.25	5	1	0.2	5	0.000838857	0.838857
2018-08-04	23:24:00	21	55.4781	0.959167	67.7	MIK	5960.49	62.7	1	Pleurobrachia pileus	0.25	5	1	0.2	5	0.000838857	0.838857
2018-08-04	23:24:00	21	55.4781	0.959167	67.7	MIK	5960.49	62.7	1	Pleurobrachia pileus	0.25	5	1	0.2	5	0.000838857	0.838857
2018-08-04	23:24:00	21	55.4781	0.959167	67.7	MIK	5960.49	62.7	1	Pleurobrachia pileus	0.25	5	1	0.2	5	0.000838857	0.838857
2018-08-04	23:24:00	21	55.4781	0.959167	67.7	MIK	5960.49	62.7	1	Pleurobrachia pileus	0.25	5	1	0.2	5	0.000838857	0.838857
2018-08-04	23:24:00	21	55.4781	0.959167	67.7	MIK	5960.49	62.7	1	Pleurobrachia pileus	0.25	5	1	0.2	5	0.000838857	0.838857
2018-08-04	23:24:00	21	55.4781	0.959167	67.7	MIK	5960.49	62.7	1	Pleurobrachia pileus	0.25	5	1	0.2	5	0.000838857	0.838857
2018-08-04	23:24:00	21	55.4781	0.959167	67.7	MIK	5960.49	62.7	1	Pleurobrachia pileus	0.25	5	1	0.2	5	0.000838857	0.838857
2018-08-04	23:24:00	21	55.4781	0.959167	67.7	MIK	5960.49	62.7	1	Pleurobrachia pileus	0.25	5	1	0.2	5	0.000838857	0.838857
2018-08-04	23:24:00	21	55.4781	0.959167	67.7	MIK	5960.49	62.7	1	Pleurobrachia pileus	0.25	5	1	0.2	5	0.000838857	0.838857
2018-08-04	23:24:00	21	55.4781	0.959167	67.7	MIK	5960.49	62.7	1	Pleurobrachia pileus	0.25	5	1	0.2	5	0.000838857	0.838857
2018-08-04	23:24:00	21	55.4781	0.959167	67.7	MIK	5960.49	62.7	1	Pleurobrachia pileus	0.25	5	1	0.2	5	0.000838857	0.838857
2018-08-04	23:24:00	21	55.4781	0.959167	67.7	MIK	5960.49	62.7	1	Pleurobrachia pileus	0.25	5	1	0.2	5	0.000838857	0.838857
2018-08-04	23:24:00	21	55.4781	0.959167	67.7	MIK	5960.49	62.7	1	Pleurobrachia pileus	0.25	5	1	0.2	5	0.000838857	0.838857
2018-08-04	23:24:00	21	55.4781	0.959167	67.7	MIK	5960.49	62.7	1	Pleurobrachia pileus	0.25	5	1	0.2	5	0.000838857	0.838857
2018-08-04	23:24:00	21	55.4781	0.959167	67.7	MIK	5960.49	62.7	1	Pleurobrachia pileus	0.25	5	1	0.2	5	0.000838857	0.838857
2018-08-04	23:24:00	21	55.4781	0.959167	67.7	MIK	5960.49	62.7	1	Pleurobrachia pileus	0.25	5	1	0.2	5	0.000838857	0.838857
2018-08-04	23:24:00	21	55.4781	0.959167	67.7	MIK	5960.49	62.7	1	Pleurobrachia pileus	0.25	5	1	0.2	5	0.000838857	0.838857
2018-08-04	23:24:00	21	55.4781	0.959167	67.7	MIK	5960.49	62.7	1	Pleurobrachia pileus	0.25	5	1	0.2	5	0.000838857	0.838857
2018-08-04	23:24:00	21	55.4781	0.959167	67.7	MIK	5960.49	62.7	1	Pleurobrachia pileus	0.25	5	1	0.2	5	0.000838857	0.838857
2018-08-04	23:24:00	21	55.4781	0.959167	67.7	MIK	5960.49	62.7	1	Pleurobrachia pileus	0.25	5	1	0.2	5	0.000838857	0.838857
2018-08-04	23:24:00	21	55.4781	0.959167	67.7	MIK	5960.49	62.7	1	Pleurobrachia pileus	0.25	5	1	0.2	5	0.000838857	0.838857
2018-08-04	23:24:00	21	55.4781	0.959167	67.7	MIK	5960.49	62.7	1	Pleurobrachia pileus	0.25	5	1	0.2	5	0.000838857	0.838857
2018-08-04	23:24:00	21	55.4781	0.959167	67.7	MIK	5960.49	62.7	1	Pleurobrachia pileus	0.25	5	1	0.2	5	0.000838857	0.838857
2018-08-04	23:24:00	21	55.4781	0.959167	67.7	MIK	5960.49	62.7	1	Pleurobrachia pileus	0.25	5	1	0.2	5	0.000838857	0.838857
2018-08-04	23:24:00	21	55.4781	0.959167	67.7	MIK	5960.49	62.7	1	Pleurobrachia pileus	0.25	5	1	0.2	5	0.000838857	0.838857
2018-08-04	23:24:00	21	55.4781	0.959167	67.7	MIK	5960.49	62.7	1	Pleurobrachia pileus	0.25	5	1	0.2	5	0.000838857	0.838857
2018-08-04	23:24:00	21	55.4781	0.959167	67.7	MIK	5960.49	62.7	1	Pleurobrachia pileus	0.25	5	1	0.2	5	0.000838857	0.838857
2018-08-04	23:24:00	21	55.4781	0.959167	67.7	MIK	5960.49	62.7	1	Pleurobrachia pileus	0.25	5	1	0.2	5	0.000838857	0.838857
2018-08-04	23:24:00	21	55.4781	0.959167	67.7	MIK	5960.49	62.7	1	Pleurobrachia pileus	0.25	5	1	0.2	5	0.000838857	0.838857
2018-08-04	23:24:00	21	55.4781	0.959167	67.7	MIK	5960.49	62.7	1	Pleurobrachia pileus	0.25	5	1	0.2	5	0.000838857	0.838857
2018-08-04	23:24:00	21	55.4781	0.959167	67.7	MIK	5960.49	62.7	1	Pleurobrachia pileus	0.25	5	1	0.2	5	0.000838857	0.838857
2018-08-04	23:24:00	21	55.4781	0.959167	67.7	MIK	5960.49	62.7	1	Pleurobrachia pileus	0.25	5	1	0.2	5	0.000838857	0.838857
2018-08-04	23:24:00	21	55.4781	0.959167	67.7	MIK	5960.49	62.7	1	Pleurobrachia pileus	0.25	5	1	0.2	5	0.000838857	0.838857
2018-08-04	23:24:00	21	55.4781	0.959167	67.7	MIK	5960.49	62.7	1	Pleurobrachia pileus	0.25	5	1	0.2	5	0.000838857	0.838857
2018-08-04	23:24:00	21	55.4781	0.959167	67.7	MIK	5960.49	62.7	1	Pleurobrachia pileus	0.25	5	1	0.2	5	0.000838857	0.838857
2018-08-04	23:24:00	21	55.4781	0.959167	67.7	MIK	5960.49	62.7	1	Pleurobrachia pileus	0.25	5	1	0.2	5	0.000838857	0.838857
2018-08-04	23:24:00	21	55.4781	0.959167	67.7	MIK	5960.49	62.7	1	Pleurobrachia pileus	0.25	5	1	0.2	5	0.000838857	0.838857
2018-08-04	23:24:00	21	55.4781	0.959167	67.7	MIK	5960.49	62.7	1	Pleurobrachia pileus	0.25	5	1	0.2	5	0.000838857	0.838857
2018-08-04	23:24:00	21	55.4781	0.959167	67.7	MIK	5960.49	62.7	1	Pleurobrachia pileus	0.25	5	1	0.2	5	0.000838857	0.838857
2018-08-04	23:24:00	21	55.4781	0.959167	67.7	MIK	5960.49	62.7	1	Pleurobrachia pileus	0.25	5	1	0.2	5	0.000838857	0.838857
2018-08-04	23:24:00	21	55.4781	0.959167	67.7	MIK	5960.49	62.7	1	Pleurobrachia pileus	0.25	5	1	0.2	5	0.000838857	0.838857
2018-08-04	23:24:00	21	55.4781	0.959167	67.7	MIK	5960.49	62.7	1	Pleurobrachia pileus	0.25	5	1	0.2	5	0.000838857	0.838857
2018-08-04	23:24:00	21	55.4781	0.959167	67.7	MIK	5960.49	62.7	1	Pleurobrachia pileus	0.25	5	1	0.2	5	0.000838857	0.838857
2018-08-04	23:24:00	21	55.4781	0.959167	67.7	MIK	5960.49	62.7	1	Pleurobrachia pileus	0.25	5	1	0.2	5	0.000838857	0.838857
2018-08-04	23:24:00	21	55.4781	0.959167	67.7	MIK	5960.49	62.7	1	Pleurobrachia pileus	0.25	5	1	0.2	5	0.000838857	0.838857
2018-08-04	23:24:00	21	55.4781	0.959167	67.7	MIK	5960.49	62.7	1	Pleurobrachia pileus	0.25	5	1	0.2	5	0.000838857	0.838857
2018-08-04	23:24:00	21	55.4781	0.959167	67.7	MIK	5960.49	62.7	1	Pleurobrachia pileus	0.25	5	1	0.2	5	0.000838857	0.838857
2018-08-04	23:24:00	21	55.4781	0.959167	67.7	MIK	5960.49	62.7	1	Pleurobrachia pileus	0.25	5	1	0.2	5	0.000838857	0.838857
2018-08-04	23:24:00	21	55.4781	0.959167	67.7	MIK	5960.49	62.7	1	Pleurobrachia pileus	0.25	5	1	0.2	5	0.000838857	0.838857
2018-08-04	23:24:00	21	55.4781	0.959167	67.7	MIK	5960.49	62.7	1	Pleurobrachia pileus	0.25	5	1	0.2	5	0.000838857	0.838857
2018-08-04	23:24:00	21	55.4781	0.959167	67.7	MIK	5960.49	62.7	1	Pleurobrachia pileus	0.25	5	1	0.2	5	0.000838857	0.838857
2018-08-04	23:24:00	21	55.4781	0.959167	67.7	MIK	5960.49	62.7	1	Pleurobrachia pileus	0.25	5	1	0.2	5	0.000838857	0.838857
2018-08-04	23:24:00	21	55.4781	0.959167	67.7	MIK	5960.49	62.7	1	Pleurobrachia pileus	0.25	5	1	0.2	5	0.000838857	0.838857
2018-08-04	23:24:00	21	55.4781	0.959167	67.7	MIK	5960.49	62.7	1	Pleurobrachia pileus	0.25	5	1	0.2	5	0.000838857	0.838857
2018-08-04	23:24:00	21	55.4781	0.959167	67.7	MIK	5960.49	62.7	1	Pleurobrachia pileus	0.25	5	1	0.2	5	0.000838857	0.838857
2018-08-04	23:24:00	21	55.4781	0.959167	67.7	MIK	5960.49	62.7	1	Pleurobrachia pileus	0.25	5	1	0.2	5	0.000838857	0.838857
2018-08-04	23:24:00	21	55.4781	0.959167	67.7	MIK	5960.49	62.7	1	Pleurobrachia pileus	0.25	5	1	0.2	5	0.000838857	0.838857
2018-08-04	23:24:00	21	55.4781	0.959167	67.7	MIK	5960.49	62.7	1	Pleurobrachia pileus	0.25	5	1	0.2	5	0.000838857	0.838857
2018-08-04	23:24:00	21	55.4781	0.959167	67.7	MIK	5960.49	62.7	1	Pleurobrachia pileus	0.25	5	1	0.2	5	0.000838857	0.838857
2018-08-04	23:24:00	21	55.4781	0.959167	67.7	MIK	5960.49	62.7	1	Pleurobrachia pileus	0.25	5	1	0.2	5	0.000838857	0.838857
2018-08-04	23:24:00	21	55.4781	0.959167	67.7	MIK	5960.49	62.7	1	Pleurobrachia pileus	0.25	5	1	0.2	5	0.000838857	0.838857
2018-08-04	23:24:00	21	55.4781	0.959167	67.7	MIK	5960.49	62.7	1	Pleurobrachia pileus	0.25	5	1	0.2	5	0.000838857	0.838857
2018-08-04	23:24:00	21	55.4781	0.959167	67.7	MIK	5960.49	62.7	1	Pleurobrachia pileus	0.25	5	1	0.2	5	0.000838857	0.838857
2018-08-04	23:24:00	21	55.4781	0.959167	67.7	MIK	5960.49	62.7	1	Pleurobrachia pileus	0.25	5	1	0.2	5	0.000838857	0.838857
2018-08-04	23:24:00	21	55.4781	0.959167	67.7	MIK	5960.49	62.7	1	Pleurobrachia pileus	0.25	5	1	0.2	5	0.000838857	0.838857
2018-08-04	23:24:00	21	55.4781	0.959167	67.7	MIK	5960.49	62.7	1	Pleurobrachia pileus	0.25	5	1	0.2	5	0.000838857	0.838857
2018-08-04	23:24:00	21	55.4781	0.959167	67.7	MIK	5960.49	62.7	1	Pleurobrachia pileus	0.25	5	1	0.2	5	0.000838857	0.838857
2018-08-04	23:24:00	21	55.4781	0.959167	67.7	MIK	5960.49	62.7	1	Pleurobrachia pileus	0.25	5	1	0.2	5	0.000838857	0.838857
2018-08-04	23:24:00	21	55.4781	0.959167	67.7	MIK	5960.49	62.7	1	Pleurobrachia pileus	0.25	5	1	0.2	5	0.000838857	0.838857
2018-08-04	23:24:00	21	55.4781	0.959167	67.7	MIK	5960.49	62.7	1	Pleurobrachia pileus	0.25	5	1	0.2	5	0.000838857	0.838857
2018-08-04	23:24:00	21	55.4781	0.959167	67.7	MIK	5960.49	62.7	1	Pleurobrachia pileus	0.25	5	1	0.2	5	0.000838857	0.838857
2018-08-04	23:24:00	21	55.4781	0.959167	67.7	MIK	5960.49	62.7	1	Pleurobrachia pileus	0.25	5	1	0.2	5	0.000838857	0.838857
2018-08-04	23:24:00	21	55.4781	0.959167	67.7	MIK	5960.49	62.7	1	Pleurobrachia pileus	0.25	5	1	0.2	5	0.000838857	0.838857
2018-08-04	23:24:00	21	55.4781	0.959167	67.7	MIK	5960.49	62.7	1	Pleurobrachia pileus	0.25	5	1	0.2	5	0.000838857	0.838857
2018-08-04	23:24:00	21	55.4781	0.959167	67.7	MIK	5960.49	62.7	1	Pleurobrachia pileus	0.25	5	1	0.2	5	0.000838857	0.838857
2018-08-04	23:24:00	21	55.4781	0.959167	67.7	MIK	5960.49	62.7	1	Pleurobrachia pileus	0.25	5	1	0.2	5	0.000838857	0.838857
2018-08-04	23:24:00	21	55.4781	0.959167	67.7	MIK	5960.49	62.7	1	Pleurobrachia pileus	0.25	5	1	0.2	5	0.000838857	0.838857
2018-08-04	23:24:00	21	55.4781	0.959167	67.7	MIK	5960.49	62.7	1	Pleurobrachia pileus	0.25	5	1	0.2	5	0.000838857	0.838857
2018-08-04	23:24:00	21	55.4781	0.959167	67.7	MIK	5960.49	62.7	1	Pleurobrachia pileus	0.25	5	1	0.2	5	0.000838857	0.838857
2018-08-04	23:24:00	21	55.4781	0.959167	67.7	MIK	5960.49	62.7	1	Pleurobrachia pileus	0.25	5	1	0.2	5	0.000838857	0.838857
2018-08-04	23:24:00	21	55.4781	0.959167	67.7	MIK	5960.49	62.7	1	Pleurobrachia pileus	0.25	5	1	0.2	5	0.000838857	0.838857
2018-08-04	23:24:00	21	55.4781	0.959167	67.7	MIK	5960.49	62.7	1	Pleurobrachia pileus	0.25	5	1	0.2	5	0.000838857	0.838857
2018-08-05	01:28:00	22	55.246	0.952817	80.4	MIK	7359.74	75.4	1	Obelia sp.	2	4	0.5	0.125	8	0.001087	1.087
2018-08-05	01:28:00	22	55.246	0.952817	80.4	MIK	7359.74	75.4	1	Pleurobrachia pileus	0.25	4	0.5	0.125	8	0.001087	1.087
2018-08-05	19:04:00	23	55.2847	0.422467	55.5	MIK	4568.25	50.5	1	Cyanea capillata	9	NA	NA	1	1	0.000218902	0.218902
2018-08-05	19:04:00	23	55.2847	0.422467	55.5	MIK	4568.25	50.5	1	Beroe sp.	4	NA	NA	1	1	0.000218902	0.218902
2018-08-05	19:04:00	23	55.2847	0.422467	55.5	MIK	4568.25	50.5	1	Obelia sp.	0.5	NA	NA	1	1	0.000218902	0.218902
2018-08-05	19:04:00	23	55.2847	0.422467	55.5	MIK	4568.25	50.5	1	Pleurobrachia pileus	0.25	4.5	1	0.222222	4.5	0.00098506	0.98506
2018-08-05	19:04:00	23	55.2847	0.422467	55.5	MIK	4568.25	50.5	1	Beroe sp.	2	NA	NA	1	1	0.000218902	0.218902
2018-08-05	19:04:00	23	55.2847	0.422467	55.5	MIK	4568.25	50.5	1	Beroe sp.	2	NA	NA	1	1	0.000218902	0.218902
2018-08-05	19:04:00	23	55.2847	0.422467	55.5	MIK	4568.25	50.5	1	Beroe sp.	2	NA	NA	1	1	0.000218902	0.218902
2018-08-05	19:04:00	23	55.2847	0.422467	55.5	MIK	4568.25	50.5	1	Beroe sp.	2	NA	NA	1	1	0.000218902	0.218902
2018-08-05	19:04:00	23	55.2847	0.422467	55.5	MIK	4568.25	50.5	1	Beroe sp.	3	NA	NA	1	1	0.000218902	0.218902
2018-08-05	19:04:00	23	55.2847	0.422467	55.5	MIK	4568.25	50.5	1	Beroe sp.	3	NA	NA	1	1	0.000218902	0.218902
2018-08-05	19:04:00	23	55.2847	0.422467	55.5	MIK	4568.25	50.5	1	Beroe sp.	3	NA	NA	1	1	0.000218902	0.218902
2018-08-05	19:04:00	23	55.2847	0.422467	55.5	MIK	4568.25	50.5	1	Beroe sp.	4	NA	NA	1	1	0.000218902	0.218902
2018-08-05	19:04:00	23	55.2847	0.422467	55.5	MIK	4568.25	50.5	1	Obelia sp.	5	NA	NA	1	1	0.000218902	0.218902
2018-08-05	19:04:00	23	55.2847	0.422467	55.5	MIK	4568.25	50.5	1	Obelia sp.	4	NA	NA	1	1	0.000218902	0.218902
2018-08-05	19:04:00	23	55.2847	0.422467	55.5	MIK	4568.25	50.5	1	Obelia sp.	4	NA	NA	1	1	0.000218902	0.218902
2018-08-05	19:04:00	23	55.2847	0.422467	55.5	MIK	4568.25	50.5	1	Obelia sp.	5	NA	NA	1	1	0.000218902	0.218902
2018-08-05	19:04:00	23	55.2847	0.422467	55.5	MIK	4568.25	50.5	1	Obelia sp.	1	NA	NA	1	1	0.000218902	0.218902
2018-08-05	19:04:00	23	55.2847	0.422467	55.5	MIK	4568.25	50.5	1	Obelia sp.	1	NA	NA	1	1	0.000218902	0.218902
2018-08-05	19:04:00	23	55.2847	0.422467	55.5	MIK	4568.25	50.5	1	Obelia sp.	1	NA	NA	1	1	0.000218902	0.218902
2018-08-05	19:04:00	23	55.2847	0.422467	55.5	MIK	4568.25	50.5	1	Obelia sp.	1	NA	NA	1	1	0.000218902	0.218902
2018-08-05	19:04:00	23	55.2847	0.422467	55.5	MIK	4568.25	50.5	1	Obelia sp.	1	NA	NA	1	1	0.000218902	0.218902
2018-08-05	19:04:00	23	55.2847	0.422467	55.5	MIK	4568.25	50.5	1	Obelia sp.	1	NA	NA	1	1	0.000218902	0.218902
2018-08-05	19:04:00	23	55.2847	0.422467	55.5	MIK	4568.25	50.5	1	Obelia sp.	1	NA	NA	1	1	0.000218902	0.218902
2018-08-05	19:04:00	23	55.2847	0.422467	55.5	MIK	4568.25	50.5	1	Obelia sp.	1	NA	NA	1	1	0.000218902	0.218902
2018-08-05	19:04:00	23	55.2847	0.422467	55.5	MIK	4568.25	50.5	1	Obelia sp.	1	NA	NA	1	1	0.000218902	0.218902
2018-08-05	19:04:00	23	55.2847	0.422467	55.5	MIK	4568.25	50.5	1	Obelia sp.	1	NA	NA	1	1	0.000218902	0.218902
2018-08-05	19:04:00	23	55.2847	0.422467	55.5	MIK	4568.25	50.5	1	Obelia sp.	1	NA	NA	1	1	0.000218902	0.218902
2018-08-05	19:04:00	23	55.2847	0.422467	55.5	MIK	4568.25	50.5	1	Obelia sp.	0.5	NA	NA	1	1	0.000218902	0.218902
2018-08-05	19:04:00	23	55.2847	0.422467	55.5	MIK	4568.25	50.5	1	Obelia sp.	0.5	NA	NA	1	1	0.000218902	0.218902
2018-08-05	19:04:00	23	55.2847	0.422467	55.5	MIK	4568.25	50.5	1	Obelia sp.	2	NA	NA	1	1	0.000218902	0.218902
2018-08-05	19:04:00	23	55.2847	0.422467	55.5	MIK	4568.25	50.5	1	Obelia sp.	0.5	NA	NA	1	1	0.000218902	0.218902
2018-08-05	19:04:00	23	55.2847	0.422467	55.5	MIK	4568.25	50.5	1	Obelia sp.	0.5	NA	NA	1	1	0.000218902	0.218902
2018-08-05	19:04:00	23	55.2847	0.422467	55.5	MIK	4568.25	50.5	1	Obelia sp.	0.5	NA	NA	1	1	0.000218902	0.218902
2018-08-05	19:04:00	23	55.2847	0.422467	55.5	MIK	4568.25	50.5	1	Obelia sp.	0.5	NA	NA	1	1	0.000218902	0.218902
2018-08-05	19:04:00	23	55.2847	0.422467	55.5	MIK	4568.25	50.5	1	Obelia sp.	1	NA	NA	1	1	0.000218902	0.218902
2018-08-05	19:04:00	23	55.2847	0.422467	55.5	MIK	4568.25	50.5	1	Obelia sp.	1	NA	NA	1	1	0.000218902	0.218902
2018-08-05	19:04:00	23	55.2847	0.422467	55.5	MIK	4568.25	50.5	1	Obelia sp.	0.5	NA	NA	1	1	0.000218902	0.218902
2018-08-05	19:04:00	23	55.2847	0.422467	55.5	MIK	4568.25	50.5	1	Obelia sp.	0.5	NA	NA	1	1	0.000218902	0.218902
2018-08-05	19:04:00	23	55.2847	0.422467	55.5	MIK	4568.25	50.5	1	Obelia sp.	0.5	NA	NA	1	1	0.000218902	0.218902
2018-08-05	19:04:00	23	55.2847	0.422467	55.5	MIK	4568.25	50.5	1	Pleurobrachia pileus	1	4.5	1	0.222222	4.5	0.00098506	0.98506
2018-08-05	19:04:00	23	55.2847	0.422467	55.5	MIK	4568.25	50.5	1	Pleurobrachia pileus	0.5	4.5	1	0.222222	4.5	0.00098506	0.98506
2018-08-05	19:04:00	23	55.2847	0.422467	55.5	MIK	4568.25	50.5	1	Pleurobrachia pileus	0.5	4.5	1	0.222222	4.5	0.00098506	0.98506
2018-08-05	19:04:00	23	55.2847	0.422467	55.5	MIK	4568.25	50.5	1	Pleurobrachia pileus	0.5	4.5	1	0.222222	4.5	0.00098506	0.98506
2018-08-05	19:04:00	23	55.2847	0.422467	55.5	MIK	4568.25	50.5	1	Pleurobrachia pileus	0.5	4.5	1	0.222222	4.5	0.00098506	0.98506
2018-08-05	19:04:00	23	55.2847	0.422467	55.5	MIK	4568.25	50.5	1	Pleurobrachia pileus	0.25	4.5	1	0.222222	4.5	0.00098506	0.98506
2018-08-05	19:04:00	23	55.2847	0.422467	55.5	MIK	4568.25	50.5	1	Pleurobrachia pileus	0.25	4.5	1	0.222222	4.5	0.00098506	0.98506
2018-08-05	19:04:00	23	55.2847	0.422467	55.5	MIK	4568.25	50.5	1	Pleurobrachia pileus	0.25	4.5	1	0.222222	4.5	0.00098506	0.98506
2018-08-05	19:04:00	23	55.2847	0.422467	55.5	MIK	4568.25	50.5	1	Pleurobrachia pileus	0.25	4.5	1	0.222222	4.5	0.00098506	0.98506
2018-08-05	19:04:00	23	55.2847	0.422467	55.5	MIK	4568.25	50.5	1	Pleurobrachia pileus	0.25	4.5	1	0.222222	4.5	0.00098506	0.98506
2018-08-05	19:04:00	23	55.2847	0.422467	55.5	MIK	4568.25	50.5	1	Pleurobrachia pileus	0.25	4.5	1	0.222222	4.5	0.00098506	0.98506
2018-08-05	19:04:00	23	55.2847	0.422467	55.5	MIK	4568.25	50.5	1	Pleurobrachia pileus	0.25	4.5	1	0.222222	4.5	0.00098506	0.98506
2018-08-05	19:04:00	23	55.2847	0.422467	55.5	MIK	4568.25	50.5	1	Pleurobrachia pileus	0.25	4.5	1	0.222222	4.5	0.00098506	0.98506
2018-08-05	19:04:00	23	55.2847	0.422467	55.5	MIK	4568.25	50.5	1	Pleurobrachia pileus	0.25	4.5	1	0.222222	4.5	0.00098506	0.98506
2018-08-05	19:04:00	23	55.2847	0.422467	55.5	MIK	4568.25	50.5	1	Pleurobrachia pileus	0.25	4.5	1	0.222222	4.5	0.00098506	0.98506
2018-08-05	19:04:00	23	55.2847	0.422467	55.5	MIK	4568.25	50.5	1	Pleurobrachia pileus	0.25	4.5	1	0.222222	4.5	0.00098506	0.98506
2018-08-05	19:04:00	23	55.2847	0.422467	55.5	MIK	4568.25	50.5	1	Pleurobrachia pileus	0.25	4.5	1	0.222222	4.5	0.00098506	0.98506
2018-08-05	19:04:00	23	55.2847	0.422467	55.5	MIK	4568.25	50.5	1	Pleurobrachia pileus	0.25	4.5	1	0.222222	4.5	0.00098506	0.98506
2018-08-05	19:04:00	23	55.2847	0.422467	55.5	MIK	4568.25	50.5	1	Pleurobrachia pileus	0.25	4.5	1	0.222222	4.5	0.00098506	0.98506
2018-08-05	19:04:00	23	55.2847	0.422467	55.5	MIK	4568.25	50.5	1	Pleurobrachia pileus	0.25	4.5	1	0.222222	4.5	0.00098506	0.98506
2018-08-05	19:04:00	23	55.2847	0.422467	55.5	MIK	4568.25	50.5	1	Pleurobrachia pileus	0.25	4.5	1	0.222222	4.5	0.00098506	0.98506
2018-08-05	19:04:00	23	55.2847	0.422467	55.5	MIK	4568.25	50.5	1	Pleurobrachia pileus	0.25	4.5	1	0.222222	4.5	0.00098506	0.98506
2018-08-05	19:04:00	23	55.2847	0.422467	55.5	MIK	4568.25	50.5	1	Pleurobrachia pileus	0.25	4.5	1	0.222222	4.5	0.00098506	0.98506
2018-08-05	19:04:00	23	55.2847	0.422467	55.5	MIK	4568.25	50.5	1	Pleurobrachia pileus	0.25	4.5	1	0.222222	4.5	0.00098506	0.98506
2018-08-05	19:04:00	23	55.2847	0.422467	55.5	MIK	4568.25	50.5	1	Pleurobrachia pileus	0.25	4.5	1	0.222222	4.5	0.00098506	0.98506
2018-08-05	19:04:00	23	55.2847	0.422467	55.5	MIK	4568.25	50.5	1	Pleurobrachia pileus	0.25	4.5	1	0.222222	4.5	0.00098506	0.98506
2018-08-05	19:04:00	23	55.2847	0.422467	55.5	MIK	4568.25	50.5	1	Pleurobrachia pileus	0.25	4.5	1	0.222222	4.5	0.00098506	0.98506
2018-08-05	19:04:00	23	55.2847	0.422467	55.5	MIK	4568.25	50.5	1	Pleurobrachia pileus	0.25	4.5	1	0.222222	4.5	0.00098506	0.98506
2018-08-05	19:04:00	23	55.2847	0.422467	55.5	MIK	4568.25	50.5	1	Pleurobrachia pileus	0.25	4.5	1	0.222222	4.5	0.00098506	0.98506
2018-08-05	19:04:00	23	55.2847	0.422467	55.5	MIK	4568.25	50.5	1	Pleurobrachia pileus	0.25	4.5	1	0.222222	4.5	0.00098506	0.98506
2018-08-05	19:04:00	23	55.2847	0.422467	55.5	MIK	4568.25	50.5	1	Pleurobrachia pileus	0.25	4.5	1	0.222222	4.5	0.00098506	0.98506
2018-08-05	20:56:00	24	55.4222	1.88743	37.7	MIK	3594.23	32.7	1	Cyanea capillata	6	NA	NA	1	1	0.000278224	0.278224
2018-08-05	20:56:00	24	55.4222	1.88743	37.7	MIK	3594.23	32.7	1	Cyanea lamarckii	6	NA	NA	1	1	0.000278224	0.278224
2018-08-05	20:56:00	24	55.4222	1.88743	37.7	MIK	3594.23	32.7	1	Pleurobrachia pileus	0.25	3	1	0.333333	3	0.000834671	0.834671
2018-08-05	20:56:00	24	55.4222	1.88743	37.7	MIK	3594.23	32.7	1	Pleurobrachia pileus	1	3	1	0.333333	3	0.000834671	0.834671
2018-08-05	20:56:00	24	55.4222	1.88743	37.7	MIK	3594.23	32.7	1	Pleurobrachia pileus	1	3	1	0.333333	3	0.000834671	0.834671
2018-08-05	20:56:00	24	55.4222	1.88743	37.7	MIK	3594.23	32.7	1	Pleurobrachia pileus	1	3	1	0.333333	3	0.000834671	0.834671
2018-08-05	20:56:00	24	55.4222	1.88743	37.7	MIK	3594.23	32.7	1	Pleurobrachia pileus	1	3	1	0.333333	3	0.000834671	0.834671
2018-08-05	20:56:00	24	55.4222	1.88743	37.7	MIK	3594.23	32.7	1	Pleurobrachia pileus	0.5	3	1	0.333333	3	0.000834671	0.834671
2018-08-05	20:56:00	24	55.4222	1.88743	37.7	MIK	3594.23	32.7	1	Pleurobrachia pileus	0.5	3	1	0.333333	3	0.000834671	0.834671
2018-08-05	20:56:00	24	55.4222	1.88743	37.7	MIK	3594.23	32.7	1	Pleurobrachia pileus	0.5	3	1	0.333333	3	0.000834671	0.834671
2018-08-05	20:56:00	24	55.4222	1.88743	37.7	MIK	3594.23	32.7	1	Pleurobrachia pileus	0.5	3	1	0.333333	3	0.000834671	0.834671
2018-08-05	20:56:00	24	55.4222	1.88743	37.7	MIK	3594.23	32.7	1	Pleurobrachia pileus	0.5	3	1	0.333333	3	0.000834671	0.834671
2018-08-05	20:56:00	24	55.4222	1.88743	37.7	MIK	3594.23	32.7	1	Pleurobrachia pileus	0.5	3	1	0.333333	3	0.000834671	0.834671
2018-08-05	20:56:00	24	55.4222	1.88743	37.7	MIK	3594.23	32.7	1	Pleurobrachia pileus	0.5	3	1	0.333333	3	0.000834671	0.834671
2018-08-05	20:56:00	24	55.4222	1.88743	37.7	MIK	3594.23	32.7	1	Pleurobrachia pileus	0.5	3	1	0.333333	3	0.000834671	0.834671
2018-08-05	20:56:00	24	55.4222	1.88743	37.7	MIK	3594.23	32.7	1	Pleurobrachia pileus	0.5	3	1	0.333333	3	0.000834671	0.834671
2018-08-05	20:56:00	24	55.4222	1.88743	37.7	MIK	3594.23	32.7	1	Pleurobrachia pileus	0.5	3	1	0.333333	3	0.000834671	0.834671
2018-08-05	20:56:00	24	55.4222	1.88743	37.7	MIK	3594.23	32.7	1	Pleurobrachia pileus	0.5	3	1	0.333333	3	0.000834671	0.834671
2018-08-05	20:56:00	24	55.4222	1.88743	37.7	MIK	3594.23	32.7	1	Pleurobrachia pileus	0.5	3	1	0.333333	3	0.000834671	0.834671
2018-08-05	20:56:00	24	55.4222	1.88743	37.7	MIK	3594.23	32.7	1	Pleurobrachia pileus	0.5	3	1	0.333333	3	0.000834671	0.834671
2018-08-05	20:56:00	24	55.4222	1.88743	37.7	MIK	3594.23	32.7	1	Pleurobrachia pileus	0.5	3	1	0.333333	3	0.000834671	0.834671
2018-08-05	20:56:00	24	55.4222	1.88743	37.7	MIK	3594.23	32.7	1	Pleurobrachia pileus	0.5	3	1	0.333333	3	0.000834671	0.834671
2018-08-05	20:56:00	24	55.4222	1.88743	37.7	MIK	3594.23	32.7	1	Pleurobrachia pileus	0.5	3	1	0.333333	3	0.000834671	0.834671
2018-08-05	20:56:00	24	55.4222	1.88743	37.7	MIK	3594.23	32.7	1	Pleurobrachia pileus	0.5	3	1	0.333333	3	0.000834671	0.834671
2018-08-05	20:56:00	24	55.4222	1.88743	37.7	MIK	3594.23	32.7	1	Pleurobrachia pileus	0.5	3	1	0.333333	3	0.000834671	0.834671
2018-08-05	20:56:00	24	55.4222	1.88743	37.7	MIK	3594.23	32.7	1	Pleurobrachia pileus	0.5	3	1	0.333333	3	0.000834671	0.834671
2018-08-05	20:56:00	24	55.4222	1.88743	37.7	MIK	3594.23	32.7	1	Pleurobrachia pileus	0.5	3	1	0.333333	3	0.000834671	0.834671
2018-08-05	20:56:00	24	55.4222	1.88743	37.7	MIK	3594.23	32.7	1	Pleurobrachia pileus	0.5	3	1	0.333333	3	0.000834671	0.834671
2018-08-05	20:56:00	24	55.4222	1.88743	37.7	MIK	3594.23	32.7	1	Pleurobrachia pileus	0.5	3	1	0.333333	3	0.000834671	0.834671
2018-08-05	20:56:00	24	55.4222	1.88743	37.7	MIK	3594.23	32.7	1	Pleurobrachia pileus	0.5	3	1	0.333333	3	0.000834671	0.834671
2018-08-05	20:56:00	24	55.4222	1.88743	37.7	MIK	3594.23	32.7	1	Pleurobrachia pileus	0.5	3	1	0.333333	3	0.000834671	0.834671
2018-08-05	20:56:00	24	55.4222	1.88743	37.7	MIK	3594.23	32.7	1	Pleurobrachia pileus	0.5	3	1	0.333333	3	0.000834671	0.834671
2018-08-05	20:56:00	24	55.4222	1.88743	37.7	MIK	3594.23	32.7	1	Pleurobrachia pileus	0.5	3	1	0.333333	3	0.000834671	0.834671
2018-08-05	20:56:00	24	55.4222	1.88743	37.7	MIK	3594.23	32.7	1	Pleurobrachia pileus	0.5	3	1	0.333333	3	0.000834671	0.834671
2018-08-05	20:56:00	24	55.4222	1.88743	37.7	MIK	3594.23	32.7	1	Pleurobrachia pileus	0.5	3	1	0.333333	3	0.000834671	0.834671
2018-08-05	20:56:00	24	55.4222	1.88743	37.7	MIK	3594.23	32.7	1	Pleurobrachia pileus	0.5	3	1	0.333333	3	0.000834671	0.834671
2018-08-05	20:56:00	24	55.4222	1.88743	37.7	MIK	3594.23	32.7	1	Pleurobrachia pileus	0.5	3	1	0.333333	3	0.000834671	0.834671
2018-08-05	20:56:00	24	55.4222	1.88743	37.7	MIK	3594.23	32.7	1	Pleurobrachia pileus	0.5	3	1	0.333333	3	0.000834671	0.834671
2018-08-05	20:56:00	24	55.4222	1.88743	37.7	MIK	3594.23	32.7	1	Pleurobrachia pileus	0.5	3	1	0.333333	3	0.000834671	0.834671
2018-08-05	20:56:00	24	55.4222	1.88743	37.7	MIK	3594.23	32.7	1	Pleurobrachia pileus	0.5	3	1	0.333333	3	0.000834671	0.834671
2018-08-05	20:56:00	24	55.4222	1.88743	37.7	MIK	3594.23	32.7	1	Pleurobrachia pileus	0.5	3	1	0.333333	3	0.000834671	0.834671
2018-08-05	20:56:00	24	55.4222	1.88743	37.7	MIK	3594.23	32.7	1	Pleurobrachia pileus	0.5	3	1	0.333333	3	0.000834671	0.834671
2018-08-05	20:56:00	24	55.4222	1.88743	37.7	MIK	3594.23	32.7	1	Pleurobrachia pileus	0.5	3	1	0.333333	3	0.000834671	0.834671
2018-08-05	20:56:00	24	55.4222	1.88743	37.7	MIK	3594.23	32.7	1	Pleurobrachia pileus	0.5	3	1	0.333333	3	0.000834671	0.834671
2018-08-05	20:56:00	24	55.4222	1.88743	37.7	MIK	3594.23	32.7	1	Pleurobrachia pileus	0.5	3	1	0.333333	3	0.000834671	0.834671
2018-08-05	20:56:00	24	55.4222	1.88743	37.7	MIK	3594.23	32.7	1	Pleurobrachia pileus	0.5	3	1	0.333333	3	0.000834671	0.834671
2018-08-05	20:56:00	24	55.4222	1.88743	37.7	MIK	3594.23	32.7	1	Pleurobrachia pileus	0.5	3	1	0.333333	3	0.000834671	0.834671
2018-08-05	20:56:00	24	55.4222	1.88743	37.7	MIK	3594.23	32.7	1	Pleurobrachia pileus	0.5	3	1	0.333333	3	0.000834671	0.834671
2018-08-05	20:56:00	24	55.4222	1.88743	37.7	MIK	3594.23	32.7	1	Pleurobrachia pileus	0.5	3	1	0.333333	3	0.000834671	0.834671
2018-08-05	20:56:00	24	55.4222	1.88743	37.7	MIK	3594.23	32.7	1	Pleurobrachia pileus	0.5	3	1	0.333333	3	0.000834671	0.834671
2018-08-05	20:56:00	24	55.4222	1.88743	37.7	MIK	3594.23	32.7	1	Pleurobrachia pileus	0.5	3	1	0.333333	3	0.000834671	0.834671
2018-08-05	20:56:00	24	55.4222	1.88743	37.7	MIK	3594.23	32.7	1	Pleurobrachia pileus	0.5	3	1	0.333333	3	0.000834671	0.834671
2018-08-05	20:56:00	24	55.4222	1.88743	37.7	MIK	3594.23	32.7	1	Pleurobrachia pileus	0.5	3	1	0.333333	3	0.000834671	0.834671
2018-08-05	20:56:00	24	55.4222	1.88743	37.7	MIK	3594.23	32.7	1	Pleurobrachia pileus	0.5	3	1	0.333333	3	0.000834671	0.834671
2018-08-05	20:56:00	24	55.4222	1.88743	37.7	MIK	3594.23	32.7	1	Pleurobrachia pileus	0.5	3	1	0.333333	3	0.000834671	0.834671
2018-08-05	20:56:00	24	55.4222	1.88743	37.7	MIK	3594.23	32.7	1	Pleurobrachia pileus	0.5	3	1	0.333333	3	0.000834671	0.834671
2018-08-05	20:56:00	24	55.4222	1.88743	37.7	MIK	3594.23	32.7	1	Pleurobrachia pileus	0.5	3	1	0.333333	3	0.000834671	0.834671
2018-08-05	20:56:00	24	55.4222	1.88743	37.7	MIK	3594.23	32.7	1	Pleurobrachia pileus	0.5	3	1	0.333333	3	0.000834671	0.834671
2018-08-05	20:56:00	24	55.4222	1.88743	37.7	MIK	3594.23	32.7	1	Pleurobrachia pileus	0.5	3	1	0.333333	3	0.000834671	0.834671
2018-08-05	20:56:00	24	55.4222	1.88743	37.7	MIK	3594.23	32.7	1	Pleurobrachia pileus	0.5	3	1	0.333333	3	0.000834671	0.834671
2018-08-05	20:56:00	24	55.4222	1.88743	37.7	MIK	3594.23	32.7	1	Pleurobrachia pileus	0.5	3	1	0.333333	3	0.000834671	0.834671
2018-08-05	20:56:00	24	55.4222	1.88743	37.7	MIK	3594.23	32.7	1	Pleurobrachia pileus	0.5	3	1	0.333333	3	0.000834671	0.834671
2018-08-05	20:56:00	24	55.4222	1.88743	37.7	MIK	3594.23	32.7	1	Pleurobrachia pileus	0.5	3	1	0.333333	3	0.000834671	0.834671
2018-08-05	20:56:00	24	55.4222	1.88743	37.7	MIK	3594.23	32.7	1	Pleurobrachia pileus	0.5	3	1	0.333333	3	0.000834671	0.834671
2018-08-05	20:56:00	24	55.4222	1.88743	37.7	MIK	3594.23	32.7	1	Pleurobrachia pileus	0.5	3	1	0.333333	3	0.000834671	0.834671
2018-08-05	20:56:00	24	55.4222	1.88743	37.7	MIK	3594.23	32.7	1	Pleurobrachia pileus	0.5	3	1	0.333333	3	0.000834671	0.834671
2018-08-05	20:56:00	24	55.4222	1.88743	37.7	MIK	3594.23	32.7	1	Pleurobrachia pileus	0.5	3	1	0.333333	3	0.000834671	0.834671
2018-08-05	20:56:00	24	55.4222	1.88743	37.7	MIK	3594.23	32.7	1	Pleurobrachia pileus	0.5	3	1	0.333333	3	0.000834671	0.834671
2018-08-05	20:56:00	24	55.4222	1.88743	37.7	MIK	3594.23	32.7	1	Pleurobrachia pileus	0.5	3	1	0.333333	3	0.000834671	0.834671
2018-08-05	20:56:00	24	55.4222	1.88743	37.7	MIK	3594.23	32.7	1	Pleurobrachia pileus	0.5	3	1	0.333333	3	0.000834671	0.834671
2018-08-05	20:56:00	24	55.4222	1.88743	37.7	MIK	3594.23	32.7	1	Pleurobrachia pileus	0.25	3	1	0.333333	3	0.000834671	0.834671
2018-08-05	20:56:00	24	55.4222	1.88743	37.7	MIK	3594.23	32.7	1	Pleurobrachia pileus	0.25	3	1	0.333333	3	0.000834671	0.834671
2018-08-05	20:56:00	24	55.4222	1.88743	37.7	MIK	3594.23	32.7	1	Pleurobrachia pileus	0.25	3	1	0.333333	3	0.000834671	0.834671
2018-08-05	20:56:00	24	55.4222	1.88743	37.7	MIK	3594.23	32.7	1	Pleurobrachia pileus	0.25	3	1	0.333333	3	0.000834671	0.834671
2018-08-05	20:56:00	24	55.4222	1.88743	37.7	MIK	3594.23	32.7	1	Pleurobrachia pileus	0.25	3	1	0.333333	3	0.000834671	0.834671
2018-08-05	20:56:00	24	55.4222	1.88743	37.7	MIK	3594.23	32.7	1	Pleurobrachia pileus	0.25	3	1	0.333333	3	0.000834671	0.834671
2018-08-05	20:56:00	24	55.4222	1.88743	37.7	MIK	3594.23	32.7	1	Pleurobrachia pileus	0.25	3	1	0.333333	3	0.000834671	0.834671
2018-08-05	20:56:00	24	55.4222	1.88743	37.7	MIK	3594.23	32.7	1	Pleurobrachia pileus	0.25	3	1	0.333333	3	0.000834671	0.834671
2018-08-05	20:56:00	24	55.4222	1.88743	37.7	MIK	3594.23	32.7	1	Pleurobrachia pileus	0.25	3	1	0.333333	3	0.000834671	0.834671
2018-08-05	20:56:00	24	55.4222	1.88743	37.7	MIK	3594.23	32.7	1	Pleurobrachia pileus	0.25	3	1	0.333333	3	0.000834671	0.834671
2018-08-05	20:56:00	24	55.4222	1.88743	37.7	MIK	3594.23	32.7	1	Pleurobrachia pileus	0.25	3	1	0.333333	3	0.000834671	0.834671
2018-08-05	20:56:00	24	55.4222	1.88743	37.7	MIK	3594.23	32.7	1	Pleurobrachia pileus	0.25	3	1	0.333333	3	0.000834671	0.834671
2018-08-05	20:56:00	24	55.4222	1.88743	37.7	MIK	3594.23	32.7	1	Pleurobrachia pileus	0.25	3	1	0.333333	3	0.000834671	0.834671
2018-08-05	20:56:00	24	55.4222	1.88743	37.7	MIK	3594.23	32.7	1	Pleurobrachia pileus	0.25	3	1	0.333333	3	0.000834671	0.834671
2018-08-05	20:56:00	24	55.4222	1.88743	37.7	MIK	3594.23	32.7	1	Pleurobrachia pileus	0.25	3	1	0.333333	3	0.000834671	0.834671
2018-08-05	20:56:00	24	55.4222	1.88743	37.7	MIK	3594.23	32.7	1	Pleurobrachia pileus	0.25	3	1	0.333333	3	0.000834671	0.834671
2018-08-05	20:56:00	24	55.4222	1.88743	37.7	MIK	3594.23	32.7	1	Pleurobrachia pileus	0.25	3	1	0.333333	3	0.000834671	0.834671
2018-08-05	20:56:00	24	55.4222	1.88743	37.7	MIK	3594.23	32.7	1	Pleurobrachia pileus	0.25	3	1	0.333333	3	0.000834671	0.834671
2018-08-05	20:56:00	24	55.4222	1.88743	37.7	MIK	3594.23	32.7	1	Pleurobrachia pileus	0.25	3	1	0.333333	3	0.000834671	0.834671
2018-08-05	20:56:00	24	55.4222	1.88743	37.7	MIK	3594.23	32.7	1	Pleurobrachia pileus	0.25	3	1	0.333333	3	0.000834671	0.834671
2018-08-05	20:56:00	24	55.4222	1.88743	37.7	MIK	3594.23	32.7	1	Pleurobrachia pileus	0.25	3	1	0.333333	3	0.000834671	0.834671
2018-08-05	20:56:00	24	55.4222	1.88743	37.7	MIK	3594.23	32.7	1	Pleurobrachia pileus	0.25	3	1	0.333333	3	0.000834671	0.834671
2018-08-05	20:56:00	24	55.4222	1.88743	37.7	MIK	3594.23	32.7	1	Pleurobrachia pileus	0.25	3	1	0.333333	3	0.000834671	0.834671
2018-08-05	20:56:00	24	55.4222	1.88743	37.7	MIK	3594.23	32.7	1	Pleurobrachia pileus	0.25	3	1	0.333333	3	0.000834671	0.834671
2018-08-05	20:56:00	24	55.4222	1.88743	37.7	MIK	3594.23	32.7	1	Pleurobrachia pileus	0.25	3	1	0.333333	3	0.000834671	0.834671
2018-08-05	20:56:00	24	55.4222	1.88743	37.7	MIK	3594.23	32.7	1	Pleurobrachia pileus	0.25	3	1	0.333333	3	0.000834671	0.834671
2018-08-05	20:56:00	24	55.4222	1.88743	37.7	MIK	3594.23	32.7	1	Pleurobrachia pileus	0.25	3	1	0.333333	3	0.000834671	0.834671
2018-08-05	20:56:00	24	55.4222	1.88743	37.7	MIK	3594.23	32.7	1	Pleurobrachia pileus	0.25	3	1	0.333333	3	0.000834671	0.834671
2018-08-05	20:56:00	24	55.4222	1.88743	37.7	MIK	3594.23	32.7	1	Pleurobrachia pileus	0.25	3	1	0.333333	3	0.000834671	0.834671
2018-08-05	20:56:00	24	55.4222	1.88743	37.7	MIK	3594.23	32.7	1	Pleurobrachia pileus	0.25	3	1	0.333333	3	0.000834671	0.834671
2018-08-05	20:56:00	24	55.4222	1.88743	37.7	MIK	3594.23	32.7	1	Pleurobrachia pileus	0.25	3	1	0.333333	3	0.000834671	0.834671
2018-08-05	20:56:00	24	55.4222	1.88743	37.7	MIK	3594.23	32.7	1	Pleurobrachia pileus	0.25	3	1	0.333333	3	0.000834671	0.834671
2018-08-05	20:56:00	24	55.4222	1.88743	37.7	MIK	3594.23	32.7	1	Pleurobrachia pileus	0.25	3	1	0.333333	3	0.000834671	0.834671
2018-08-05	20:56:00	24	55.4222	1.88743	37.7	MIK	3594.23	32.7	1	Pleurobrachia pileus	0.25	3	1	0.333333	3	0.000834671	0.834671
2018-08-05	20:56:00	24	55.4222	1.88743	37.7	MIK	3594.23	32.7	1	Pleurobrachia pileus	0.25	3	1	0.333333	3	0.000834671	0.834671
2018-08-05	20:56:00	24	55.4222	1.88743	37.7	MIK	3594.23	32.7	1	Pleurobrachia pileus	0.25	3	1	0.333333	3	0.000834671	0.834671
2018-08-05	20:56:00	24	55.4222	1.88743	37.7	MIK	3594.23	32.7	1	Pleurobrachia pileus	0.25	3	1	0.333333	3	0.000834671	0.834671
2018-08-05	20:56:00	24	55.4222	1.88743	37.7	MIK	3594.23	32.7	1	Pleurobrachia pileus	0.25	3	1	0.333333	3	0.000834671	0.834671
2018-08-05	20:56:00	24	55.4222	1.88743	37.7	MIK	3594.23	32.7	1	Pleurobrachia pileus	0.25	3	1	0.333333	3	0.000834671	0.834671
2018-08-05	20:56:00	24	55.4222	1.88743	37.7	MIK	3594.23	32.7	1	Pleurobrachia pileus	0.25	3	1	0.333333	3	0.000834671	0.834671
2018-08-05	20:56:00	24	55.4222	1.88743	37.7	MIK	3594.23	32.7	1	Pleurobrachia pileus	0.25	3	1	0.333333	3	0.000834671	0.834671
2018-08-05	20:56:00	24	55.4222	1.88743	37.7	MIK	3594.23	32.7	1	Pleurobrachia pileus	0.25	3	1	0.333333	3	0.000834671	0.834671
2018-08-05	20:56:00	24	55.4222	1.88743	37.7	MIK	3594.23	32.7	1	Pleurobrachia pileus	0.25	3	1	0.333333	3	0.000834671	0.834671
2018-08-05	20:56:00	24	55.4222	1.88743	37.7	MIK	3594.23	32.7	1	Pleurobrachia pileus	0.25	3	1	0.333333	3	0.000834671	0.834671
2018-08-05	20:56:00	24	55.4222	1.88743	37.7	MIK	3594.23	32.7	1	Pleurobrachia pileus	0.25	3	1	0.333333	3	0.000834671	0.834671
2018-08-05	20:56:00	24	55.4222	1.88743	37.7	MIK	3594.23	32.7	1	Pleurobrachia pileus	0.25	3	1	0.333333	3	0.000834671	0.834671
2018-08-05	20:56:00	24	55.4222	1.88743	37.7	MIK	3594.23	32.7	1	Pleurobrachia pileus	0.25	3	1	0.333333	3	0.000834671	0.834671
2018-08-05	20:56:00	24	55.4222	1.88743	37.7	MIK	3594.23	32.7	1	Pleurobrachia pileus	0.25	3	1	0.333333	3	0.000834671	0.834671
2018-08-05	20:56:00	24	55.4222	1.88743	37.7	MIK	3594.23	32.7	1	Pleurobrachia pileus	0.25	3	1	0.333333	3	0.000834671	0.834671
2018-08-05	20:56:00	24	55.4222	1.88743	37.7	MIK	3594.23	32.7	1	Pleurobrachia pileus	0.25	3	1	0.333333	3	0.000834671	0.834671
2018-08-05	20:56:00	24	55.4222	1.88743	37.7	MIK	3594.23	32.7	1	Pleurobrachia pileus	0.25	3	1	0.333333	3	0.000834671	0.834671
2018-08-05	20:56:00	24	55.4222	1.88743	37.7	MIK	3594.23	32.7	1	Pleurobrachia pileus	0.25	3	1	0.333333	3	0.000834671	0.834671
2018-08-05	20:56:00	24	55.4222	1.88743	37.7	MIK	3594.23	32.7	1	Pleurobrachia pileus	0.25	3	1	0.333333	3	0.000834671	0.834671
2018-08-05	20:56:00	24	55.4222	1.88743	37.7	MIK	3594.23	32.7	1	Pleurobrachia pileus	0.25	3	1	0.333333	3	0.000834671	0.834671
2018-08-05	20:56:00	24	55.4222	1.88743	37.7	MIK	3594.23	32.7	1	Pleurobrachia pileus	0.25	3	1	0.333333	3	0.000834671	0.834671
2018-08-05	20:56:00	24	55.4222	1.88743	37.7	MIK	3594.23	32.7	1	Pleurobrachia pileus	0.25	3	1	0.333333	3	0.000834671	0.834671
2018-08-05	20:56:00	24	55.4222	1.88743	37.7	MIK	3594.23	32.7	1	Pleurobrachia pileus	0.25	3	1	0.333333	3	0.000834671	0.834671
2018-08-05	20:56:00	24	55.4222	1.88743	37.7	MIK	3594.23	32.7	1	Pleurobrachia pileus	0.25	3	1	0.333333	3	0.000834671	0.834671
2018-08-05	20:56:00	24	55.4222	1.88743	37.7	MIK	3594.23	32.7	1	Pleurobrachia pileus	0.25	3	1	0.333333	3	0.000834671	0.834671
2018-08-05	20:56:00	24	55.4222	1.88743	37.7	MIK	3594.23	32.7	1	Pleurobrachia pileus	0.25	3	1	0.333333	3	0.000834671	0.834671
2018-08-05	20:56:00	24	55.4222	1.88743	37.7	MIK	3594.23	32.7	1	Pleurobrachia pileus	0.25	3	1	0.333333	3	0.000834671	0.834671
2018-08-05	20:56:00	24	55.4222	1.88743	37.7	MIK	3594.23	32.7	1	Pleurobrachia pileus	0.25	3	1	0.333333	3	0.000834671	0.834671
2018-08-05	20:56:00	24	55.4222	1.88743	37.7	MIK	3594.23	32.7	1	Pleurobrachia pileus	0.25	3	1	0.333333	3	0.000834671	0.834671
2018-08-05	20:56:00	24	55.4222	1.88743	37.7	MIK	3594.23	32.7	1	Pleurobrachia pileus	0.25	3	1	0.333333	3	0.000834671	0.834671
2018-08-05	20:56:00	24	55.4222	1.88743	37.7	MIK	3594.23	32.7	1	Pleurobrachia pileus	0.25	3	1	0.333333	3	0.000834671	0.834671
2018-08-05	20:56:00	24	55.4222	1.88743	37.7	MIK	3594.23	32.7	1	Pleurobrachia pileus	0.25	3	1	0.333333	3	0.000834671	0.834671
2018-08-05	20:56:00	24	55.4222	1.88743	37.7	MIK	3594.23	32.7	1	Pleurobrachia pileus	0.25	3	1	0.333333	3	0.000834671	0.834671
2018-08-05	20:56:00	24	55.4222	1.88743	37.7	MIK	3594.23	32.7	1	Pleurobrachia pileus	0.25	3	1	0.333333	3	0.000834671	0.834671
2018-08-05	20:56:00	24	55.4222	1.88743	37.7	MIK	3594.23	32.7	1	Pleurobrachia pileus	0.25	3	1	0.333333	3	0.000834671	0.834671
2018-08-05	20:56:00	24	55.4222	1.88743	37.7	MIK	3594.23	32.7	1	Pleurobrachia pileus	0.25	3	1	0.333333	3	0.000834671	0.834671
2018-08-05	20:56:00	24	55.4222	1.88743	37.7	MIK	3594.23	32.7	1	Pleurobrachia pileus	0.25	3	1	0.333333	3	0.000834671	0.834671
2018-08-05	20:56:00	24	55.4222	1.88743	37.7	MIK	3594.23	32.7	1	Pleurobrachia pileus	0.25	3	1	0.333333	3	0.000834671	0.834671
2018-08-05	20:56:00	24	55.4222	1.88743	37.7	MIK	3594.23	32.7	1	Pleurobrachia pileus	0.25	3	1	0.333333	3	0.000834671	0.834671
2018-08-05	20:56:00	24	55.4222	1.88743	37.7	MIK	3594.23	32.7	1	Pleurobrachia pileus	0.25	3	1	0.333333	3	0.000834671	0.834671
2018-08-05	20:56:00	24	55.4222	1.88743	37.7	MIK	3594.23	32.7	1	Pleurobrachia pileus	0.25	3	1	0.333333	3	0.000834671	0.834671
2018-08-05	20:56:00	24	55.4222	1.88743	37.7	MIK	3594.23	32.7	1	Pleurobrachia pileus	0.25	3	1	0.333333	3	0.000834671	0.834671
2018-08-05	20:56:00	24	55.4222	1.88743	37.7	MIK	3594.23	32.7	1	Pleurobrachia pileus	0.25	3	1	0.333333	3	0.000834671	0.834671
2018-08-05	20:56:00	24	55.4222	1.88743	37.7	MIK	3594.23	32.7	1	Pleurobrachia pileus	0.25	3	1	0.333333	3	0.000834671	0.834671
2018-08-05	20:56:00	24	55.4222	1.88743	37.7	MIK	3594.23	32.7	1	Pleurobrachia pileus	0.25	3	1	0.333333	3	0.000834671	0.834671
2018-08-05	20:56:00	24	55.4222	1.88743	37.7	MIK	3594.23	32.7	1	Pleurobrachia pileus	0.25	3	1	0.333333	3	0.000834671	0.834671
2018-08-05	20:56:00	24	55.4222	1.88743	37.7	MIK	3594.23	32.7	1	Pleurobrachia pileus	0.25	3	1	0.333333	3	0.000834671	0.834671
2018-08-05	20:56:00	24	55.4222	1.88743	37.7	MIK	3594.23	32.7	1	Pleurobrachia pileus	0.25	3	1	0.333333	3	0.000834671	0.834671
2018-08-05	20:56:00	24	55.4222	1.88743	37.7	MIK	3594.23	32.7	1	Pleurobrachia pileus	0.25	3	1	0.333333	3	0.000834671	0.834671
2018-08-05	20:56:00	24	55.4222	1.88743	37.7	MIK	3594.23	32.7	1	Pleurobrachia pileus	0.25	3	1	0.333333	3	0.000834671	0.834671
2018-08-05	20:56:00	24	55.4222	1.88743	37.7	MIK	3594.23	32.7	1	Pleurobrachia pileus	0.25	3	1	0.333333	3	0.000834671	0.834671
2018-08-05	20:56:00	24	55.4222	1.88743	37.7	MIK	3594.23	32.7	1	Pleurobrachia pileus	0.25	3	1	0.333333	3	0.000834671	0.834671
2018-08-05	20:56:00	24	55.4222	1.88743	37.7	MIK	3594.23	32.7	1	Pleurobrachia pileus	0.25	3	1	0.333333	3	0.000834671	0.834671
2018-08-05	20:56:00	24	55.4222	1.88743	37.7	MIK	3594.23	32.7	1	Pleurobrachia pileus	0.25	3	1	0.333333	3	0.000834671	0.834671
2018-08-05	20:56:00	24	55.4222	1.88743	37.7	MIK	3594.23	32.7	1	Pleurobrachia pileus	0.25	3	1	0.333333	3	0.000834671	0.834671
2018-08-05	20:56:00	24	55.4222	1.88743	37.7	MIK	3594.23	32.7	1	Pleurobrachia pileus	0.25	3	1	0.333333	3	0.000834671	0.834671
2018-08-05	20:56:00	24	55.4222	1.88743	37.7	MIK	3594.23	32.7	1	Pleurobrachia pileus	0.25	3	1	0.333333	3	0.000834671	0.834671
2018-08-05	20:56:00	24	55.4222	1.88743	37.7	MIK	3594.23	32.7	1	Pleurobrachia pileus	0.25	3	1	0.333333	3	0.000834671	0.834671
2018-08-05	20:56:00	24	55.4222	1.88743	37.7	MIK	3594.23	32.7	1	Pleurobrachia pileus	0.25	3	1	0.333333	3	0.000834671	0.834671
2018-08-05	20:56:00	24	55.4222	1.88743	37.7	MIK	3594.23	32.7	1	Pleurobrachia pileus	0.25	3	1	0.333333	3	0.000834671	0.834671
2018-08-05	20:56:00	24	55.4222	1.88743	37.7	MIK	3594.23	32.7	1	Pleurobrachia pileus	0.25	3	1	0.333333	3	0.000834671	0.834671
2018-08-05	20:56:00	24	55.4222	1.88743	37.7	MIK	3594.23	32.7	1	Pleurobrachia pileus	0.25	3	1	0.333333	3	0.000834671	0.834671
2018-08-05	20:56:00	24	55.4222	1.88743	37.7	MIK	3594.23	32.7	1	Pleurobrachia pileus	0.25	3	1	0.333333	3	0.000834671	0.834671
2018-08-05	20:56:00	24	55.4222	1.88743	37.7	MIK	3594.23	32.7	1	Pleurobrachia pileus	0.25	3	1	0.333333	3	0.000834671	0.834671
2018-08-05	20:56:00	24	55.4222	1.88743	37.7	MIK	3594.23	32.7	1	Pleurobrachia pileus	0.25	3	1	0.333333	3	0.000834671	0.834671
2018-08-05	20:56:00	24	55.4222	1.88743	37.7	MIK	3594.23	32.7	1	Pleurobrachia pileus	0.25	3	1	0.333333	3	0.000834671	0.834671
2018-08-05	20:56:00	24	55.4222	1.88743	37.7	MIK	3594.23	32.7	1	Pleurobrachia pileus	0.25	3	1	0.333333	3	0.000834671	0.834671
2018-08-05	20:56:00	24	55.4222	1.88743	37.7	MIK	3594.23	32.7	1	Pleurobrachia pileus	0.25	3	1	0.333333	3	0.000834671	0.834671
2018-08-05	20:56:00	24	55.4222	1.88743	37.7	MIK	3594.23	32.7	1	Pleurobrachia pileus	0.25	3	1	0.333333	3	0.000834671	0.834671
2018-08-05	20:56:00	24	55.4222	1.88743	37.7	MIK	3594.23	32.7	1	Pleurobrachia pileus	0.25	3	1	0.333333	3	0.000834671	0.834671
2018-08-05	20:56:00	24	55.4222	1.88743	37.7	MIK	3594.23	32.7	1	Pleurobrachia pileus	0.25	3	1	0.333333	3	0.000834671	0.834671
2018-08-05	20:56:00	24	55.4222	1.88743	37.7	MIK	3594.23	32.7	1	Pleurobrachia pileus	0.25	3	1	0.333333	3	0.000834671	0.834671
2018-08-05	20:56:00	24	55.4222	1.88743	37.7	MIK	3594.23	32.7	1	Pleurobrachia pileus	0.25	3	1	0.333333	3	0.000834671	0.834671
2018-08-05	20:56:00	24	55.4222	1.88743	37.7	MIK	3594.23	32.7	1	Pleurobrachia pileus	0.25	3	1	0.333333	3	0.000834671	0.834671
2018-08-05	20:56:00	24	55.4222	1.88743	37.7	MIK	3594.23	32.7	1	Pleurobrachia pileus	0.25	3	1	0.333333	3	0.000834671	0.834671
2018-08-05	20:56:00	24	55.4222	1.88743	37.7	MIK	3594.23	32.7	1	Pleurobrachia pileus	0.25	3	1	0.333333	3	0.000834671	0.834671
2018-08-05	20:56:00	24	55.4222	1.88743	37.7	MIK	3594.23	32.7	1	Pleurobrachia pileus	0.25	3	1	0.333333	3	0.000834671	0.834671
2018-08-05	20:56:00	24	55.4222	1.88743	37.7	MIK	3594.23	32.7	1	Pleurobrachia pileus	0.25	3	1	0.333333	3	0.000834671	0.834671
2018-08-05	20:56:00	24	55.4222	1.88743	37.7	MIK	3594.23	32.7	1	Pleurobrachia pileus	0.25	3	1	0.333333	3	0.000834671	0.834671
2018-08-05	20:56:00	24	55.4222	1.88743	37.7	MIK	3594.23	32.7	1	Pleurobrachia pileus	0.25	3	1	0.333333	3	0.000834671	0.834671
2018-08-05	20:56:00	24	55.4222	1.88743	37.7	MIK	3594.23	32.7	1	Pleurobrachia pileus	0.25	3	1	0.333333	3	0.000834671	0.834671
2018-08-05	20:56:00	24	55.4222	1.88743	37.7	MIK	3594.23	32.7	1	Pleurobrachia pileus	0.25	3	1	0.333333	3	0.000834671	0.834671
2018-08-05	20:56:00	24	55.4222	1.88743	37.7	MIK	3594.23	32.7	1	Pleurobrachia pileus	0.25	3	1	0.333333	3	0.000834671	0.834671
2018-08-05	20:56:00	24	55.4222	1.88743	37.7	MIK	3594.23	32.7	1	Pleurobrachia pileus	0.25	3	1	0.333333	3	0.000834671	0.834671
2018-08-05	20:56:00	24	55.4222	1.88743	37.7	MIK	3594.23	32.7	1	Pleurobrachia pileus	0.25	3	1	0.333333	3	0.000834671	0.834671
2018-08-05	20:56:00	24	55.4222	1.88743	37.7	MIK	3594.23	32.7	1	Pleurobrachia pileus	0.25	3	1	0.333333	3	0.000834671	0.834671
2018-08-05	20:56:00	24	55.4222	1.88743	37.7	MIK	3594.23	32.7	1	Pleurobrachia pileus	0.25	3	1	0.333333	3	0.000834671	0.834671
2018-08-05	20:56:00	24	55.4222	1.88743	37.7	MIK	3594.23	32.7	1	Pleurobrachia pileus	0.25	3	1	0.333333	3	0.000834671	0.834671
2018-08-05	20:56:00	24	55.4222	1.88743	37.7	MIK	3594.23	32.7	1	Pleurobrachia pileus	0.25	3	1	0.333333	3	0.000834671	0.834671
2018-08-05	20:56:00	24	55.4222	1.88743	37.7	MIK	3594.23	32.7	1	Pleurobrachia pileus	0.25	3	1	0.333333	3	0.000834671	0.834671
2018-08-05	20:56:00	24	55.4222	1.88743	37.7	MIK	3594.23	32.7	1	Pleurobrachia pileus	0.25	3	1	0.333333	3	0.000834671	0.834671
2018-08-05	20:56:00	24	55.4222	1.88743	37.7	MIK	3594.23	32.7	1	Pleurobrachia pileus	0.25	3	1	0.333333	3	0.000834671	0.834671
2018-08-05	20:56:00	24	55.4222	1.88743	37.7	MIK	3594.23	32.7	1	Pleurobrachia pileus	0.25	3	1	0.333333	3	0.000834671	0.834671
2018-08-05	20:56:00	24	55.4222	1.88743	37.7	MIK	3594.23	32.7	1	Pleurobrachia pileus	0.25	3	1	0.333333	3	0.000834671	0.834671
2018-08-05	20:56:00	24	55.4222	1.88743	37.7	MIK	3594.23	32.7	1	Pleurobrachia pileus	0.25	3	1	0.333333	3	0.000834671	0.834671
2018-08-05	20:56:00	24	55.4222	1.88743	37.7	MIK	3594.23	32.7	1	Pleurobrachia pileus	0.25	3	1	0.333333	3	0.000834671	0.834671
2018-08-05	20:56:00	24	55.4222	1.88743	37.7	MIK	3594.23	32.7	1	Pleurobrachia pileus	0.25	3	1	0.333333	3	0.000834671	0.834671
2018-08-05	20:56:00	24	55.4222	1.88743	37.7	MIK	3594.23	32.7	1	Pleurobrachia pileus	0.25	3	1	0.333333	3	0.000834671	0.834671
2018-08-05	20:56:00	24	55.4222	1.88743	37.7	MIK	3594.23	32.7	1	Pleurobrachia pileus	0.25	3	1	0.333333	3	0.000834671	0.834671
2018-08-05	20:56:00	24	55.4222	1.88743	37.7	MIK	3594.23	32.7	1	Pleurobrachia pileus	0.25	3	1	0.333333	3	0.000834671	0.834671
2018-08-05	20:56:00	24	55.4222	1.88743	37.7	MIK	3594.23	32.7	1	Pleurobrachia pileus	0.25	3	1	0.333333	3	0.000834671	0.834671
2018-08-05	20:56:00	24	55.4222	1.88743	37.7	MIK	3594.23	32.7	1	Pleurobrachia pileus	0.25	3	1	0.333333	3	0.000834671	0.834671
2018-08-05	20:56:00	24	55.4222	1.88743	37.7	MIK	3594.23	32.7	1	Pleurobrachia pileus	0.25	3	1	0.333333	3	0.000834671	0.834671
2018-08-05	20:56:00	24	55.4222	1.88743	37.7	MIK	3594.23	32.7	1	Pleurobrachia pileus	0.25	3	1	0.333333	3	0.000834671	0.834671
2018-08-05	20:56:00	24	55.4222	1.88743	37.7	MIK	3594.23	32.7	1	Pleurobrachia pileus	0.25	3	1	0.333333	3	0.000834671	0.834671
2018-08-05	20:56:00	24	55.4222	1.88743	37.7	MIK	3594.23	32.7	1	Pleurobrachia pileus	0.25	3	1	0.333333	3	0.000834671	0.834671
2018-08-05	20:56:00	24	55.4222	1.88743	37.7	MIK	3594.23	32.7	1	Pleurobrachia pileus	0.25	3	1	0.333333	3	0.000834671	0.834671
2018-08-05	20:56:00	24	55.4222	1.88743	37.7	MIK	3594.23	32.7	1	Pleurobrachia pileus	0.25	3	1	0.333333	3	0.000834671	0.834671
2018-08-05	20:56:00	24	55.4222	1.88743	37.7	MIK	3594.23	32.7	1	Pleurobrachia pileus	0.25	3	1	0.333333	3	0.000834671	0.834671
2018-08-05	20:56:00	24	55.4222	1.88743	37.7	MIK	3594.23	32.7	1	Pleurobrachia pileus	0.25	3	1	0.333333	3	0.000834671	0.834671
2018-08-05	20:56:00	24	55.4222	1.88743	37.7	MIK	3594.23	32.7	1	Pleurobrachia pileus	0.25	3	1	0.333333	3	0.000834671	0.834671
2018-08-05	20:56:00	24	55.4222	1.88743	37.7	MIK	3594.23	32.7	1	Pleurobrachia pileus	0.25	3	1	0.333333	3	0.000834671	0.834671
2018-08-05	20:56:00	24	55.4222	1.88743	37.7	MIK	3594.23	32.7	1	Pleurobrachia pileus	0.25	3	1	0.333333	3	0.000834671	0.834671
2018-08-05	20:56:00	24	55.4222	1.88743	37.7	MIK	3594.23	32.7	1	Pleurobrachia pileus	0.25	3	1	0.333333	3	0.000834671	0.834671
2018-08-05	20:56:00	24	55.4222	1.88743	37.7	MIK	3594.23	32.7	1	Pleurobrachia pileus	0.25	3	1	0.333333	3	0.000834671	0.834671
2018-08-05	20:56:00	24	55.4222	1.88743	37.7	MIK	3594.23	32.7	1	Pleurobrachia pileus	0.25	3	1	0.333333	3	0.000834671	0.834671
2018-08-05	20:56:00	24	55.4222	1.88743	37.7	MIK	3594.23	32.7	1	Pleurobrachia pileus	0.25	3	1	0.333333	3	0.000834671	0.834671
2018-08-05	20:56:00	24	55.4222	1.88743	37.7	MIK	3594.23	32.7	1	Pleurobrachia pileus	0.25	3	1	0.333333	3	0.000834671	0.834671
2018-08-05	20:56:00	24	55.4222	1.88743	37.7	MIK	3594.23	32.7	1	Pleurobrachia pileus	0.25	3	1	0.333333	3	0.000834671	0.834671
2018-08-05	20:56:00	24	55.4222	1.88743	37.7	MIK	3594.23	32.7	1	Pleurobrachia pileus	0.25	3	1	0.333333	3	0.000834671	0.834671
2018-08-05	20:56:00	24	55.4222	1.88743	37.7	MIK	3594.23	32.7	1	Pleurobrachia pileus	0.25	3	1	0.333333	3	0.000834671	0.834671
2018-08-05	20:56:00	24	55.4222	1.88743	37.7	MIK	3594.23	32.7	1	Pleurobrachia pileus	0.25	3	1	0.333333	3	0.000834671	0.834671
2018-08-05	20:56:00	24	55.4222	1.88743	37.7	MIK	3594.23	32.7	1	Pleurobrachia pileus	0.25	3	1	0.333333	3	0.000834671	0.834671
2018-08-05	20:56:00	24	55.4222	1.88743	37.7	MIK	3594.23	32.7	1	Pleurobrachia pileus	0.25	3	1	0.333333	3	0.000834671	0.834671
2018-08-05	20:56:00	24	55.4222	1.88743	37.7	MIK	3594.23	32.7	1	Pleurobrachia pileus	0.25	3	1	0.333333	3	0.000834671	0.834671
2018-08-05	20:56:00	24	55.4222	1.88743	37.7	MIK	3594.23	32.7	1	Pleurobrachia pileus	0.25	3	1	0.333333	3	0.000834671	0.834671
2018-08-05	20:56:00	24	55.4222	1.88743	37.7	MIK	3594.23	32.7	1	Pleurobrachia pileus	0.25	3	1	0.333333	3	0.000834671	0.834671
2018-08-05	20:56:00	24	55.4222	1.88743	37.7	MIK	3594.23	32.7	1	Pleurobrachia pileus	0.25	3	1	0.333333	3	0.000834671	0.834671
2018-08-05	20:56:00	24	55.4222	1.88743	37.7	MIK	3594.23	32.7	1	Pleurobrachia pileus	0.25	3	1	0.333333	3	0.000834671	0.834671
2018-08-05	20:56:00	24	55.4222	1.88743	37.7	MIK	3594.23	32.7	1	Pleurobrachia pileus	0.25	3	1	0.333333	3	0.000834671	0.834671
2018-08-05	20:56:00	24	55.4222	1.88743	37.7	MIK	3594.23	32.7	1	Pleurobrachia pileus	0.25	3	1	0.333333	3	0.000834671	0.834671
2018-08-05	20:56:00	24	55.4222	1.88743	37.7	MIK	3594.23	32.7	1	Pleurobrachia pileus	0.25	3	1	0.333333	3	0.000834671	0.834671
2018-08-05	20:56:00	24	55.4222	1.88743	37.7	MIK	3594.23	32.7	1	Pleurobrachia pileus	0.25	3	1	0.333333	3	0.000834671	0.834671
2018-08-05	20:56:00	24	55.4222	1.88743	37.7	MIK	3594.23	32.7	1	Pleurobrachia pileus	0.25	3	1	0.333333	3	0.000834671	0.834671
2018-08-05	20:56:00	24	55.4222	1.88743	37.7	MIK	3594.23	32.7	1	Pleurobrachia pileus	0.25	3	1	0.333333	3	0.000834671	0.834671
2018-08-05	20:56:00	24	55.4222	1.88743	37.7	MIK	3594.23	32.7	1	Pleurobrachia pileus	0.25	3	1	0.333333	3	0.000834671	0.834671
2018-08-05	20:56:00	24	55.4222	1.88743	37.7	MIK	3594.23	32.7	1	Pleurobrachia pileus	0.25	3	1	0.333333	3	0.000834671	0.834671
2018-08-05	20:56:00	24	55.4222	1.88743	37.7	MIK	3594.23	32.7	1	Pleurobrachia pileus	0.25	3	1	0.333333	3	0.000834671	0.834671
2018-08-05	20:56:00	24	55.4222	1.88743	37.7	MIK	3594.23	32.7	1	Pleurobrachia pileus	0.25	3	1	0.333333	3	0.000834671	0.834671
2018-08-05	20:56:00	24	55.4222	1.88743	37.7	MIK	3594.23	32.7	1	Pleurobrachia pileus	0.25	3	1	0.333333	3	0.000834671	0.834671
2018-08-05	20:56:00	24	55.4222	1.88743	37.7	MIK	3594.23	32.7	1	Pleurobrachia pileus	0.25	3	1	0.333333	3	0.000834671	0.834671
2018-08-05	20:56:00	24	55.4222	1.88743	37.7	MIK	3594.23	32.7	1	Pleurobrachia pileus	0.25	3	1	0.333333	3	0.000834671	0.834671
2018-08-05	20:56:00	24	55.4222	1.88743	37.7	MIK	3594.23	32.7	1	Pleurobrachia pileus	0.25	3	1	0.333333	3	0.000834671	0.834671
2018-08-05	20:56:00	24	55.4222	1.88743	37.7	MIK	3594.23	32.7	1	Pleurobrachia pileus	0.25	3	1	0.333333	3	0.000834671	0.834671
2018-08-05	20:56:00	24	55.4222	1.88743	37.7	MIK	3594.23	32.7	1	Pleurobrachia pileus	0.25	3	1	0.333333	3	0.000834671	0.834671
2018-08-05	20:56:00	24	55.4222	1.88743	37.7	MIK	3594.23	32.7	1	Pleurobrachia pileus	0.25	3	1	0.333333	3	0.000834671	0.834671
2018-08-05	20:56:00	24	55.4222	1.88743	37.7	MIK	3594.23	32.7	1	Pleurobrachia pileus	0.25	3	1	0.333333	3	0.000834671	0.834671
2018-08-05	20:56:00	24	55.4222	1.88743	37.7	MIK	3594.23	32.7	1	Pleurobrachia pileus	0.25	3	1	0.333333	3	0.000834671	0.834671
2018-08-05	20:56:00	24	55.4222	1.88743	37.7	MIK	3594.23	32.7	1	Pleurobrachia pileus	0.25	3	1	0.333333	3	0.000834671	0.834671
2018-08-05	20:56:00	24	55.4222	1.88743	37.7	MIK	3594.23	32.7	1	Pleurobrachia pileus	0.25	3	1	0.333333	3	0.000834671	0.834671
2018-08-05	20:56:00	24	55.4222	1.88743	37.7	MIK	3594.23	32.7	1	Pleurobrachia pileus	0.25	3	1	0.333333	3	0.000834671	0.834671
2018-08-05	20:56:00	24	55.4222	1.88743	37.7	MIK	3594.23	32.7	1	Pleurobrachia pileus	0.25	3	1	0.333333	3	0.000834671	0.834671
2018-08-05	20:56:00	24	55.4222	1.88743	37.7	MIK	3594.23	32.7	1	Pleurobrachia pileus	0.25	3	1	0.333333	3	0.000834671	0.834671
2018-08-05	20:56:00	24	55.4222	1.88743	37.7	MIK	3594.23	32.7	1	Pleurobrachia pileus	0.25	3	1	0.333333	3	0.000834671	0.834671
2018-08-05	20:56:00	24	55.4222	1.88743	37.7	MIK	3594.23	32.7	1	Pleurobrachia pileus	0.25	3	1	0.333333	3	0.000834671	0.834671
2018-08-05	20:56:00	24	55.4222	1.88743	37.7	MIK	3594.23	32.7	1	Pleurobrachia pileus	0.25	3	1	0.333333	3	0.000834671	0.834671
2018-08-05	20:56:00	24	55.4222	1.88743	37.7	MIK	3594.23	32.7	1	Pleurobrachia pileus	0.25	3	1	0.333333	3	0.000834671	0.834671
2018-08-05	20:56:00	24	55.4222	1.88743	37.7	MIK	3594.23	32.7	1	Pleurobrachia pileus	0.25	3	1	0.333333	3	0.000834671	0.834671
2018-08-05	20:56:00	24	55.4222	1.88743	37.7	MIK	3594.23	32.7	1	Pleurobrachia pileus	0.25	3	1	0.333333	3	0.000834671	0.834671
2018-08-05	20:56:00	24	55.4222	1.88743	37.7	MIK	3594.23	32.7	1	Pleurobrachia pileus	0.25	3	1	0.333333	3	0.000834671	0.834671
2018-08-05	20:56:00	24	55.4222	1.88743	37.7	MIK	3594.23	32.7	1	Pleurobrachia pileus	0.25	3	1	0.333333	3	0.000834671	0.834671
2018-08-05	20:56:00	24	55.4222	1.88743	37.7	MIK	3594.23	32.7	1	Pleurobrachia pileus	0.25	3	1	0.333333	3	0.000834671	0.834671
2018-08-05	20:56:00	24	55.4222	1.88743	37.7	MIK	3594.23	32.7	1	Pleurobrachia pileus	0.25	3	1	0.333333	3	0.000834671	0.834671
2018-08-05	20:56:00	24	55.4222	1.88743	37.7	MIK	3594.23	32.7	1	Pleurobrachia pileus	0.25	3	1	0.333333	3	0.000834671	0.834671
2018-08-05	20:56:00	24	55.4222	1.88743	37.7	MIK	3594.23	32.7	1	Pleurobrachia pileus	0.25	3	1	0.333333	3	0.000834671	0.834671
2018-08-05	20:56:00	24	55.4222	1.88743	37.7	MIK	3594.23	32.7	1	Pleurobrachia pileus	0.25	3	1	0.333333	3	0.000834671	0.834671
2018-08-05	20:56:00	24	55.4222	1.88743	37.7	MIK	3594.23	32.7	1	Pleurobrachia pileus	0.25	3	1	0.333333	3	0.000834671	0.834671
2018-08-05	20:56:00	24	55.4222	1.88743	37.7	MIK	3594.23	32.7	1	Pleurobrachia pileus	0.25	3	1	0.333333	3	0.000834671	0.834671
2018-08-05	20:56:00	24	55.4222	1.88743	37.7	MIK	3594.23	32.7	1	Pleurobrachia pileus	0.25	3	1	0.333333	3	0.000834671	0.834671
2018-08-05	20:56:00	24	55.4222	1.88743	37.7	MIK	3594.23	32.7	1	Pleurobrachia pileus	0.25	3	1	0.333333	3	0.000834671	0.834671
2018-08-05	20:56:00	24	55.4222	1.88743	37.7	MIK	3594.23	32.7	1	Pleurobrachia pileus	0.25	3	1	0.333333	3	0.000834671	0.834671
2018-08-05	20:56:00	24	55.4222	1.88743	37.7	MIK	3594.23	32.7	1	Pleurobrachia pileus	0.25	3	1	0.333333	3	0.000834671	0.834671
2018-08-05	20:56:00	24	55.4222	1.88743	37.7	MIK	3594.23	32.7	1	Pleurobrachia pileus	0.25	3	1	0.333333	3	0.000834671	0.834671
2018-08-05	20:56:00	24	55.4222	1.88743	37.7	MIK	3594.23	32.7	1	Pleurobrachia pileus	0.25	3	1	0.333333	3	0.000834671	0.834671
2018-08-05	20:56:00	24	55.4222	1.88743	37.7	MIK	3594.23	32.7	1	Pleurobrachia pileus	0.25	3	1	0.333333	3	0.000834671	0.834671
2018-08-05	20:56:00	24	55.4222	1.88743	37.7	MIK	3594.23	32.7	1	Pleurobrachia pileus	0.25	3	1	0.333333	3	0.000834671	0.834671
2018-08-05	20:56:00	24	55.4222	1.88743	37.7	MIK	3594.23	32.7	1	Pleurobrachia pileus	0.25	3	1	0.333333	3	0.000834671	0.834671
2018-08-05	20:56:00	24	55.4222	1.88743	37.7	MIK	3594.23	32.7	1	Pleurobrachia pileus	0.25	3	1	0.333333	3	0.000834671	0.834671
2018-08-05	20:56:00	24	55.4222	1.88743	37.7	MIK	3594.23	32.7	1	Pleurobrachia pileus	0.25	3	1	0.333333	3	0.000834671	0.834671
2018-08-05	20:56:00	24	55.4222	1.88743	37.7	MIK	3594.23	32.7	1	Pleurobrachia pileus	0.25	3	1	0.333333	3	0.000834671	0.834671
2018-08-05	20:56:00	24	55.4222	1.88743	37.7	MIK	3594.23	32.7	1	Pleurobrachia pileus	0.25	3	1	0.333333	3	0.000834671	0.834671
2018-08-05	20:56:00	24	55.4222	1.88743	37.7	MIK	3594.23	32.7	1	Pleurobrachia pileus	0.25	3	1	0.333333	3	0.000834671	0.834671
2018-08-05	20:56:00	24	55.4222	1.88743	37.7	MIK	3594.23	32.7	1	Pleurobrachia pileus	0.25	3	1	0.333333	3	0.000834671	0.834671
2018-08-05	20:56:00	24	55.4222	1.88743	37.7	MIK	3594.23	32.7	1	Pleurobrachia pileus	0.25	3	1	0.333333	3	0.000834671	0.834671
2018-08-05	20:56:00	24	55.4222	1.88743	37.7	MIK	3594.23	32.7	1	Pleurobrachia pileus	0.25	3	1	0.333333	3	0.000834671	0.834671
2018-08-05	20:56:00	24	55.4222	1.88743	37.7	MIK	3594.23	32.7	1	Pleurobrachia pileus	0.25	3	1	0.333333	3	0.000834671	0.834671
2018-08-05	20:56:00	24	55.4222	1.88743	37.7	MIK	3594.23	32.7	1	Pleurobrachia pileus	0.25	3	1	0.333333	3	0.000834671	0.834671
2018-08-05	20:56:00	24	55.4222	1.88743	37.7	MIK	3594.23	32.7	1	Pleurobrachia pileus	0.25	3	1	0.333333	3	0.000834671	0.834671
2018-08-05	20:56:00	24	55.4222	1.88743	37.7	MIK	3594.23	32.7	1	Pleurobrachia pileus	0.25	3	1	0.333333	3	0.000834671	0.834671
2018-08-05	20:56:00	24	55.4222	1.88743	37.7	MIK	3594.23	32.7	1	Pleurobrachia pileus	0.25	3	1	0.333333	3	0.000834671	0.834671
2018-08-05	20:56:00	24	55.4222	1.88743	37.7	MIK	3594.23	32.7	1	Pleurobrachia pileus	0.25	3	1	0.333333	3	0.000834671	0.834671
2018-08-05	20:56:00	24	55.4222	1.88743	37.7	MIK	3594.23	32.7	1	Pleurobrachia pileus	0.25	3	1	0.333333	3	0.000834671	0.834671
2018-08-05	20:56:00	24	55.4222	1.88743	37.7	MIK	3594.23	32.7	1	Pleurobrachia pileus	0.25	3	1	0.333333	3	0.000834671	0.834671
2018-08-05	20:56:00	24	55.4222	1.88743	37.7	MIK	3594.23	32.7	1	Pleurobrachia pileus	0.25	3	1	0.333333	3	0.000834671	0.834671
2018-08-05	20:56:00	24	55.4222	1.88743	37.7	MIK	3594.23	32.7	1	Pleurobrachia pileus	0.25	3	1	0.333333	3	0.000834671	0.834671
2018-08-05	20:56:00	24	55.4222	1.88743	37.7	MIK	3594.23	32.7	1	Pleurobrachia pileus	0.25	3	1	0.333333	3	0.000834671	0.834671
2018-08-05	20:56:00	24	55.4222	1.88743	37.7	MIK	3594.23	32.7	1	Pleurobrachia pileus	0.25	3	1	0.333333	3	0.000834671	0.834671
2018-08-05	20:56:00	24	55.4222	1.88743	37.7	MIK	3594.23	32.7	1	Pleurobrachia pileus	0.25	3	1	0.333333	3	0.000834671	0.834671
2018-08-05	20:56:00	24	55.4222	1.88743	37.7	MIK	3594.23	32.7	1	Pleurobrachia pileus	0.25	3	1	0.333333	3	0.000834671	0.834671
2018-08-05	20:56:00	24	55.4222	1.88743	37.7	MIK	3594.23	32.7	1	Pleurobrachia pileus	0.25	3	1	0.333333	3	0.000834671	0.834671
2018-08-05	20:56:00	24	55.4222	1.88743	37.7	MIK	3594.23	32.7	1	Pleurobrachia pileus	0.25	3	1	0.333333	3	0.000834671	0.834671
2018-08-05	20:56:00	24	55.4222	1.88743	37.7	MIK	3594.23	32.7	1	Pleurobrachia pileus	0.25	3	1	0.333333	3	0.000834671	0.834671
2018-08-05	20:56:00	24	55.4222	1.88743	37.7	MIK	3594.23	32.7	1	Pleurobrachia pileus	0.25	3	1	0.333333	3	0.000834671	0.834671
2018-08-05	20:56:00	24	55.4222	1.88743	37.7	MIK	3594.23	32.7	1	Pleurobrachia pileus	0.25	3	1	0.333333	3	0.000834671	0.834671
2018-08-05	20:56:00	24	55.4222	1.88743	37.7	MIK	3594.23	32.7	1	Pleurobrachia pileus	0.25	3	1	0.333333	3	0.000834671	0.834671
2018-08-05	20:56:00	24	55.4222	1.88743	37.7	MIK	3594.23	32.7	1	Pleurobrachia pileus	0.25	3	1	0.333333	3	0.000834671	0.834671
2018-08-05	20:56:00	24	55.4222	1.88743	37.7	MIK	3594.23	32.7	1	Pleurobrachia pileus	0.25	3	1	0.333333	3	0.000834671	0.834671
2018-08-05	20:56:00	24	55.4222	1.88743	37.7	MIK	3594.23	32.7	1	Pleurobrachia pileus	0.25	3	1	0.333333	3	0.000834671	0.834671
2018-08-05	20:56:00	24	55.4222	1.88743	37.7	MIK	3594.23	32.7	1	Pleurobrachia pileus	0.25	3	1	0.333333	3	0.000834671	0.834671
2018-08-05	20:56:00	24	55.4222	1.88743	37.7	MIK	3594.23	32.7	1	Pleurobrachia pileus	0.25	3	1	0.333333	3	0.000834671	0.834671
2018-08-05	20:56:00	24	55.4222	1.88743	37.7	MIK	3594.23	32.7	1	Pleurobrachia pileus	0.25	3	1	0.333333	3	0.000834671	0.834671
2018-08-05	20:56:00	24	55.4222	1.88743	37.7	MIK	3594.23	32.7	1	Pleurobrachia pileus	0.25	3	1	0.333333	3	0.000834671	0.834671
2018-08-05	20:56:00	24	55.4222	1.88743	37.7	MIK	3594.23	32.7	1	Pleurobrachia pileus	0.25	3	1	0.333333	3	0.000834671	0.834671
2018-08-05	20:56:00	24	55.4222	1.88743	37.7	MIK	3594.23	32.7	1	Pleurobrachia pileus	0.25	3	1	0.333333	3	0.000834671	0.834671
2018-08-05	20:56:00	24	55.4222	1.88743	37.7	MIK	3594.23	32.7	1	Pleurobrachia pileus	0.25	3	1	0.333333	3	0.000834671	0.834671
2018-08-05	20:56:00	24	55.4222	1.88743	37.7	MIK	3594.23	32.7	1	Pleurobrachia pileus	0.25	3	1	0.333333	3	0.000834671	0.834671
2018-08-05	20:56:00	24	55.4222	1.88743	37.7	MIK	3594.23	32.7	1	Pleurobrachia pileus	0.25	3	1	0.333333	3	0.000834671	0.834671
2018-08-05	20:56:00	24	55.4222	1.88743	37.7	MIK	3594.23	32.7	1	Pleurobrachia pileus	0.25	3	1	0.333333	3	0.000834671	0.834671
2018-08-05	20:56:00	24	55.4222	1.88743	37.7	MIK	3594.23	32.7	1	Pleurobrachia pileus	0.25	3	1	0.333333	3	0.000834671	0.834671
2018-08-05	20:56:00	24	55.4222	1.88743	37.7	MIK	3594.23	32.7	1	Pleurobrachia pileus	0.25	3	1	0.333333	3	0.000834671	0.834671
2018-08-05	20:56:00	24	55.4222	1.88743	37.7	MIK	3594.23	32.7	1	Pleurobrachia pileus	0.25	3	1	0.333333	3	0.000834671	0.834671
2018-08-05	20:56:00	24	55.4222	1.88743	37.7	MIK	3594.23	32.7	1	Pleurobrachia pileus	0.25	3	1	0.333333	3	0.000834671	0.834671
2018-08-05	20:56:00	24	55.4222	1.88743	37.7	MIK	3594.23	32.7	1	Pleurobrachia pileus	0.25	3	1	0.333333	3	0.000834671	0.834671
2018-08-05	20:56:00	24	55.4222	1.88743	37.7	MIK	3594.23	32.7	1	Pleurobrachia pileus	0.25	3	1	0.333333	3	0.000834671	0.834671
2018-08-05	20:56:00	24	55.4222	1.88743	37.7	MIK	3594.23	32.7	1	Pleurobrachia pileus	0.25	3	1	0.333333	3	0.000834671	0.834671
2018-08-05	20:56:00	24	55.4222	1.88743	37.7	MIK	3594.23	32.7	1	Pleurobrachia pileus	0.25	3	1	0.333333	3	0.000834671	0.834671
2018-08-05	20:56:00	24	55.4222	1.88743	37.7	MIK	3594.23	32.7	1	Pleurobrachia pileus	0.25	3	1	0.333333	3	0.000834671	0.834671
2018-08-05	20:56:00	24	55.4222	1.88743	37.7	MIK	3594.23	32.7	1	Pleurobrachia pileus	0.25	3	1	0.333333	3	0.000834671	0.834671
2018-08-05	20:56:00	24	55.4222	1.88743	37.7	MIK	3594.23	32.7	1	Pleurobrachia pileus	0.25	3	1	0.333333	3	0.000834671	0.834671
2018-08-05	20:56:00	24	55.4222	1.88743	37.7	MIK	3594.23	32.7	1	Pleurobrachia pileus	0.25	3	1	0.333333	3	0.000834671	0.834671
2018-08-05	20:56:00	24	55.4222	1.88743	37.7	MIK	3594.23	32.7	1	Pleurobrachia pileus	0.25	3	1	0.333333	3	0.000834671	0.834671
2018-08-05	20:56:00	24	55.4222	1.88743	37.7	MIK	3594.23	32.7	1	Pleurobrachia pileus	0.25	3	1	0.333333	3	0.000834671	0.834671
2018-08-05	20:56:00	24	55.4222	1.88743	37.7	MIK	3594.23	32.7	1	Pleurobrachia pileus	0.25	3	1	0.333333	3	0.000834671	0.834671
2018-08-05	20:56:00	24	55.4222	1.88743	37.7	MIK	3594.23	32.7	1	Pleurobrachia pileus	0.25	3	1	0.333333	3	0.000834671	0.834671
2018-08-05	20:56:00	24	55.4222	1.88743	37.7	MIK	3594.23	32.7	1	Pleurobrachia pileus	0.25	3	1	0.333333	3	0.000834671	0.834671
2018-08-05	20:56:00	24	55.4222	1.88743	37.7	MIK	3594.23	32.7	1	Pleurobrachia pileus	0.25	3	1	0.333333	3	0.000834671	0.834671
2018-08-05	20:56:00	24	55.4222	1.88743	37.7	MIK	3594.23	32.7	1	Pleurobrachia pileus	0.25	3	1	0.333333	3	0.000834671	0.834671
2018-08-05	20:56:00	24	55.4222	1.88743	37.7	MIK	3594.23	32.7	1	Pleurobrachia pileus	0.25	3	1	0.333333	3	0.000834671	0.834671
2018-08-05	20:56:00	24	55.4222	1.88743	37.7	MIK	3594.23	32.7	1	Pleurobrachia pileus	0.25	3	1	0.333333	3	0.000834671	0.834671
2018-08-05	20:56:00	24	55.4222	1.88743	37.7	MIK	3594.23	32.7	1	Pleurobrachia pileus	0.25	3	1	0.333333	3	0.000834671	0.834671
2018-08-05	20:56:00	24	55.4222	1.88743	37.7	MIK	3594.23	32.7	1	Pleurobrachia pileus	0.25	3	1	0.333333	3	0.000834671	0.834671
2018-08-05	20:56:00	24	55.4222	1.88743	37.7	MIK	3594.23	32.7	1	Pleurobrachia pileus	0.25	3	1	0.333333	3	0.000834671	0.834671
2018-08-05	20:56:00	24	55.4222	1.88743	37.7	MIK	3594.23	32.7	1	Pleurobrachia pileus	0.25	3	1	0.333333	3	0.000834671	0.834671
2018-08-05	20:56:00	24	55.4222	1.88743	37.7	MIK	3594.23	32.7	1	Pleurobrachia pileus	0.25	3	1	0.333333	3	0.000834671	0.834671
2018-08-05	20:56:00	24	55.4222	1.88743	37.7	MIK	3594.23	32.7	1	Pleurobrachia pileus	0.25	3	1	0.333333	3	0.000834671	0.834671
2018-08-05	20:56:00	24	55.4222	1.88743	37.7	MIK	3594.23	32.7	1	Pleurobrachia pileus	0.25	3	1	0.333333	3	0.000834671	0.834671
2018-08-05	20:56:00	24	55.4222	1.88743	37.7	MIK	3594.23	32.7	1	Pleurobrachia pileus	0.25	3	1	0.333333	3	0.000834671	0.834671
2018-08-05	20:56:00	24	55.4222	1.88743	37.7	MIK	3594.23	32.7	1	Pleurobrachia pileus	0.25	3	1	0.333333	3	0.000834671	0.834671
2018-08-05	20:56:00	24	55.4222	1.88743	37.7	MIK	3594.23	32.7	1	Pleurobrachia pileus	0.25	3	1	0.333333	3	0.000834671	0.834671
2018-08-05	20:56:00	24	55.4222	1.88743	37.7	MIK	3594.23	32.7	1	Pleurobrachia pileus	0.25	3	1	0.333333	3	0.000834671	0.834671
2018-08-05	20:56:00	24	55.4222	1.88743	37.7	MIK	3594.23	32.7	1	Pleurobrachia pileus	0.25	3	1	0.333333	3	0.000834671	0.834671
2018-08-05	20:56:00	24	55.4222	1.88743	37.7	MIK	3594.23	32.7	1	Pleurobrachia pileus	0.25	3	1	0.333333	3	0.000834671	0.834671
2018-08-05	20:56:00	24	55.4222	1.88743	37.7	MIK	3594.23	32.7	1	Pleurobrachia pileus	0.25	3	1	0.333333	3	0.000834671	0.834671
2018-08-05	20:56:00	24	55.4222	1.88743	37.7	MIK	3594.23	32.7	1	Pleurobrachia pileus	0.25	3	1	0.333333	3	0.000834671	0.834671
2018-08-05	20:56:00	24	55.4222	1.88743	37.7	MIK	3594.23	32.7	1	Pleurobrachia pileus	0.25	3	1	0.333333	3	0.000834671	0.834671
2018-08-05	20:56:00	24	55.4222	1.88743	37.7	MIK	3594.23	32.7	1	Pleurobrachia pileus	0.25	3	1	0.333333	3	0.000834671	0.834671
2018-08-05	20:56:00	24	55.4222	1.88743	37.7	MIK	3594.23	32.7	1	Pleurobrachia pileus	0.25	3	1	0.333333	3	0.000834671	0.834671
2018-08-05	20:56:00	24	55.4222	1.88743	37.7	MIK	3594.23	32.7	1	Pleurobrachia pileus	0.25	3	1	0.333333	3	0.000834671	0.834671
2018-08-05	20:56:00	24	55.4222	1.88743	37.7	MIK	3594.23	32.7	1	Pleurobrachia pileus	0.25	3	1	0.333333	3	0.000834671	0.834671
2018-08-05	20:56:00	24	55.4222	1.88743	37.7	MIK	3594.23	32.7	1	Pleurobrachia pileus	0.25	3	1	0.333333	3	0.000834671	0.834671
2018-08-05	20:56:00	24	55.4222	1.88743	37.7	MIK	3594.23	32.7	1	Pleurobrachia pileus	0.25	3	1	0.333333	3	0.000834671	0.834671
2018-08-05	20:56:00	24	55.4222	1.88743	37.7	MIK	3594.23	32.7	1	Pleurobrachia pileus	0.25	3	1	0.333333	3	0.000834671	0.834671
2018-08-05	20:56:00	24	55.4222	1.88743	37.7	MIK	3594.23	32.7	1	Pleurobrachia pileus	0.25	3	1	0.333333	3	0.000834671	0.834671
2018-08-05	20:56:00	24	55.4222	1.88743	37.7	MIK	3594.23	32.7	1	Pleurobrachia pileus	0.25	3	1	0.333333	3	0.000834671	0.834671
2018-08-05	20:56:00	24	55.4222	1.88743	37.7	MIK	3594.23	32.7	1	Pleurobrachia pileus	0.25	3	1	0.333333	3	0.000834671	0.834671
2018-08-05	20:56:00	24	55.4222	1.88743	37.7	MIK	3594.23	32.7	1	Pleurobrachia pileus	0.25	3	1	0.333333	3	0.000834671	0.834671
2018-08-05	20:56:00	24	55.4222	1.88743	37.7	MIK	3594.23	32.7	1	Pleurobrachia pileus	0.25	3	1	0.333333	3	0.000834671	0.834671
2018-08-05	20:56:00	24	55.4222	1.88743	37.7	MIK	3594.23	32.7	1	Pleurobrachia pileus	0.25	3	1	0.333333	3	0.000834671	0.834671
2018-08-05	20:56:00	24	55.4222	1.88743	37.7	MIK	3594.23	32.7	1	Pleurobrachia pileus	0.25	3	1	0.333333	3	0.000834671	0.834671
2018-08-05	20:56:00	24	55.4222	1.88743	37.7	MIK	3594.23	32.7	1	Pleurobrachia pileus	0.25	3	1	0.333333	3	0.000834671	0.834671
2018-08-05	20:56:00	24	55.4222	1.88743	37.7	MIK	3594.23	32.7	1	Pleurobrachia pileus	0.25	3	1	0.333333	3	0.000834671	0.834671
2018-08-05	20:56:00	24	55.4222	1.88743	37.7	MIK	3594.23	32.7	1	Pleurobrachia pileus	0.25	3	1	0.333333	3	0.000834671	0.834671
2018-08-05	20:56:00	24	55.4222	1.88743	37.7	MIK	3594.23	32.7	1	Pleurobrachia pileus	0.25	3	1	0.333333	3	0.000834671	0.834671
2018-08-05	20:56:00	24	55.4222	1.88743	37.7	MIK	3594.23	32.7	1	Pleurobrachia pileus	0.25	3	1	0.333333	3	0.000834671	0.834671
2018-08-05	20:56:00	24	55.4222	1.88743	37.7	MIK	3594.23	32.7	1	Pleurobrachia pileus	0.25	3	1	0.333333	3	0.000834671	0.834671
2018-08-05	20:56:00	24	55.4222	1.88743	37.7	MIK	3594.23	32.7	1	Pleurobrachia pileus	0.25	3	1	0.333333	3	0.000834671	0.834671
2018-08-05	20:56:00	24	55.4222	1.88743	37.7	MIK	3594.23	32.7	1	Pleurobrachia pileus	0.25	3	1	0.333333	3	0.000834671	0.834671
2018-08-05	20:56:00	24	55.4222	1.88743	37.7	MIK	3594.23	32.7	1	Pleurobrachia pileus	0.25	3	1	0.333333	3	0.000834671	0.834671
2018-08-05	20:56:00	24	55.4222	1.88743	37.7	MIK	3594.23	32.7	1	Pleurobrachia pileus	0.25	3	1	0.333333	3	0.000834671	0.834671
2018-08-05	20:56:00	24	55.4222	1.88743	37.7	MIK	3594.23	32.7	1	Pleurobrachia pileus	0.25	3	1	0.333333	3	0.000834671	0.834671
2018-08-05	20:56:00	24	55.4222	1.88743	37.7	MIK	3594.23	32.7	1	Pleurobrachia pileus	0.25	3	1	0.333333	3	0.000834671	0.834671
2018-08-05	20:56:00	24	55.4222	1.88743	37.7	MIK	3594.23	32.7	1	Pleurobrachia pileus	0.25	3	1	0.333333	3	0.000834671	0.834671
2018-08-05	20:56:00	24	55.4222	1.88743	37.7	MIK	3594.23	32.7	1	Pleurobrachia pileus	0.25	3	1	0.333333	3	0.000834671	0.834671
2018-08-05	20:56:00	24	55.4222	1.88743	37.7	MIK	3594.23	32.7	1	Pleurobrachia pileus	0.25	3	1	0.333333	3	0.000834671	0.834671
2018-08-05	20:56:00	24	55.4222	1.88743	37.7	MIK	3594.23	32.7	1	Pleurobrachia pileus	0.25	3	1	0.333333	3	0.000834671	0.834671
2018-08-05	20:56:00	24	55.4222	1.88743	37.7	MIK	3594.23	32.7	1	Pleurobrachia pileus	0.25	3	1	0.333333	3	0.000834671	0.834671
2018-08-05	20:56:00	24	55.4222	1.88743	37.7	MIK	3594.23	32.7	1	Pleurobrachia pileus	0.25	3	1	0.333333	3	0.000834671	0.834671
2018-08-05	20:56:00	24	55.4222	1.88743	37.7	MIK	3594.23	32.7	1	Pleurobrachia pileus	0.25	3	1	0.333333	3	0.000834671	0.834671
2018-08-05	20:56:00	24	55.4222	1.88743	37.7	MIK	3594.23	32.7	1	Pleurobrachia pileus	0.25	3	1	0.333333	3	0.000834671	0.834671
2018-08-05	20:56:00	24	55.4222	1.88743	37.7	MIK	3594.23	32.7	1	Pleurobrachia pileus	0.25	3	1	0.333333	3	0.000834671	0.834671
2018-08-05	20:56:00	24	55.4222	1.88743	37.7	MIK	3594.23	32.7	1	Pleurobrachia pileus	0.25	3	1	0.333333	3	0.000834671	0.834671
2018-08-05	20:56:00	24	55.4222	1.88743	37.7	MIK	3594.23	32.7	1	Pleurobrachia pileus	0.25	3	1	0.333333	3	0.000834671	0.834671
2018-08-05	20:56:00	24	55.4222	1.88743	37.7	MIK	3594.23	32.7	1	Pleurobrachia pileus	0.25	3	1	0.333333	3	0.000834671	0.834671
2018-08-05	20:56:00	24	55.4222	1.88743	37.7	MIK	3594.23	32.7	1	Pleurobrachia pileus	0.25	3	1	0.333333	3	0.000834671	0.834671
2018-08-05	20:56:00	24	55.4222	1.88743	37.7	MIK	3594.23	32.7	1	Pleurobrachia pileus	0.25	3	1	0.333333	3	0.000834671	0.834671
2018-08-05	20:56:00	24	55.4222	1.88743	37.7	MIK	3594.23	32.7	1	Pleurobrachia pileus	0.25	3	1	0.333333	3	0.000834671	0.834671
2018-08-05	20:56:00	24	55.4222	1.88743	37.7	MIK	3594.23	32.7	1	Pleurobrachia pileus	0.25	3	1	0.333333	3	0.000834671	0.834671
2018-08-05	20:56:00	24	55.4222	1.88743	37.7	MIK	3594.23	32.7	1	Pleurobrachia pileus	0.25	3	1	0.333333	3	0.000834671	0.834671
2018-08-05	20:56:00	24	55.4222	1.88743	37.7	MIK	3594.23	32.7	1	Pleurobrachia pileus	0.25	3	1	0.333333	3	0.000834671	0.834671
2018-08-05	23:05:00	25	55.2675	1.93028	28.2	MIK	5092.51	23.2	1	Cyanea capillata	7	NA	NA	1	1	0.000196367	0.196367
2018-08-05	23:05:00	25	55.2675	1.93028	28.2	MIK	5092.51	23.2	1	Pleurobrachia pileus	0.25	NA	NA	1	1	0.000196367	0.196367
2018-08-05	23:05:00	25	55.2675	1.93028	28.2	MIK	5092.51	23.2	1	Cyanea lamarckii	9	NA	NA	1	1	0.000196367	0.196367
2018-08-05	23:05:00	25	55.2675	1.93028	28.2	MIK	5092.51	23.2	1	Cyanea capillata	6	NA	NA	1	1	0.000196367	0.196367
2018-08-05	23:05:00	25	55.2675	1.93028	28.2	MIK	5092.51	23.2	1	Cyanea capillata	7	NA	NA	1	1	0.000196367	0.196367
2018-08-05	23:05:00	25	55.2675	1.93028	28.2	MIK	5092.51	23.2	1	Cyanea lamarckii	4	NA	NA	1	1	0.000196367	0.196367
2018-08-05	23:05:00	25	55.2675	1.93028	28.2	MIK	5092.51	23.2	1	Cyanea lamarckii	5	NA	NA	1	1	0.000196367	0.196367
2018-08-05	23:05:00	25	55.2675	1.93028	28.2	MIK	5092.51	23.2	1	Cyanea lamarckii	6	NA	NA	1	1	0.000196367	0.196367
2018-08-05	23:05:00	25	55.2675	1.93028	28.2	MIK	5092.51	23.2	1	Pleurobrachia pileus	0.25	NA	NA	1	1	0.000196367	0.196367
2018-08-05	23:05:00	25	55.2675	1.93028	28.2	MIK	5092.51	23.2	1	Pleurobrachia pileus	0.25	NA	NA	1	1	0.000196367	0.196367
2018-08-06	01:26:00	26	55.0538	2.00715	35.3	MIK	3703.5	30.3	1	Pleurobrachia pileus	0.25	3	0.5	0.166667	6	0.00162009	1.62009
2018-08-06	01:26:00	26	55.0538	2.00715	35.3	MIK	3703.5	30.3	1	Pleurobrachia pileus	0.25	3	0.5	0.166667	6	0.00162009	1.62009
2018-08-06	01:26:00	26	55.0538	2.00715	35.3	MIK	3703.5	30.3	1	Pleurobrachia pileus	0.25	3	0.5	0.166667	6	0.00162009	1.62009
2018-08-06	01:26:00	26	55.0538	2.00715	35.3	MIK	3703.5	30.3	1	Pleurobrachia pileus	0.25	3	0.5	0.166667	6	0.00162009	1.62009
2018-08-06	01:26:00	26	55.0538	2.00715	35.3	MIK	3703.5	30.3	1	Pleurobrachia pileus	0.25	3	0.5	0.166667	6	0.00162009	1.62009
2018-08-06	01:26:00	26	55.0538	2.00715	35.3	MIK	3703.5	30.3	1	Pleurobrachia pileus	0.25	3	0.5	0.166667	6	0.00162009	1.62009
2018-08-06	01:26:00	26	55.0538	2.00715	35.3	MIK	3703.5	30.3	1	Pleurobrachia pileus	0.25	3	0.5	0.166667	6	0.00162009	1.62009
2018-08-06	01:26:00	26	55.0538	2.00715	35.3	MIK	3703.5	30.3	1	Pleurobrachia pileus	0.25	3	0.5	0.166667	6	0.00162009	1.62009
2018-08-06	01:26:00	26	55.0538	2.00715	35.3	MIK	3703.5	30.3	1	Pleurobrachia pileus	0.25	3	0.5	0.166667	6	0.00162009	1.62009
2018-08-06	01:26:00	26	55.0538	2.00715	35.3	MIK	3703.5	30.3	1	Pleurobrachia pileus	0.25	3	0.5	0.166667	6	0.00162009	1.62009
2018-08-06	01:26:00	26	55.0538	2.00715	35.3	MIK	3703.5	30.3	1	Pleurobrachia pileus	0.25	3	0.5	0.166667	6	0.00162009	1.62009
2018-08-06	01:26:00	26	55.0538	2.00715	35.3	MIK	3703.5	30.3	1	Pleurobrachia pileus	0.25	3	0.5	0.166667	6	0.00162009	1.62009
2018-08-06	01:26:00	26	55.0538	2.00715	35.3	MIK	3703.5	30.3	1	Pleurobrachia pileus	0.25	3	0.5	0.166667	6	0.00162009	1.62009
2018-08-06	01:26:00	26	55.0538	2.00715	35.3	MIK	3703.5	30.3	1	Pleurobrachia pileus	0.25	3	0.5	0.166667	6	0.00162009	1.62009
2018-08-06	01:26:00	26	55.0538	2.00715	35.3	MIK	3703.5	30.3	1	Pleurobrachia pileus	0.25	3	0.5	0.166667	6	0.00162009	1.62009
2018-08-06	01:26:00	26	55.0538	2.00715	35.3	MIK	3703.5	30.3	1	Pleurobrachia pileus	0.25	3	0.5	0.166667	6	0.00162009	1.62009
2018-08-06	01:26:00	26	55.0538	2.00715	35.3	MIK	3703.5	30.3	1	Pleurobrachia pileus	0.25	3	0.5	0.166667	6	0.00162009	1.62009
2018-08-06	01:26:00	26	55.0538	2.00715	35.3	MIK	3703.5	30.3	1	Pleurobrachia pileus	0.25	3	0.5	0.166667	6	0.00162009	1.62009
2018-08-06	01:26:00	26	55.0538	2.00715	35.3	MIK	3703.5	30.3	1	Pleurobrachia pileus	0.25	3	0.5	0.166667	6	0.00162009	1.62009
2018-08-06	01:26:00	26	55.0538	2.00715	35.3	MIK	3703.5	30.3	1	Pleurobrachia pileus	0.25	3	0.5	0.166667	6	0.00162009	1.62009
2018-08-06	01:26:00	26	55.0538	2.00715	35.3	MIK	3703.5	30.3	1	Pleurobrachia pileus	0.25	3	0.5	0.166667	6	0.00162009	1.62009
2018-08-06	01:26:00	26	55.0538	2.00715	35.3	MIK	3703.5	30.3	1	Pleurobrachia pileus	0.25	3	0.5	0.166667	6	0.00162009	1.62009
2018-08-06	01:26:00	26	55.0538	2.00715	35.3	MIK	3703.5	30.3	1	Pleurobrachia pileus	0.25	3	0.5	0.166667	6	0.00162009	1.62009
2018-08-06	01:26:00	26	55.0538	2.00715	35.3	MIK	3703.5	30.3	1	Pleurobrachia pileus	0.25	3	0.5	0.166667	6	0.00162009	1.62009
2018-08-06	01:26:00	26	55.0538	2.00715	35.3	MIK	3703.5	30.3	1	Pleurobrachia pileus	0.25	3	0.5	0.166667	6	0.00162009	1.62009
2018-08-06	01:26:00	26	55.0538	2.00715	35.3	MIK	3703.5	30.3	1	Pleurobrachia pileus	0.25	3	0.5	0.166667	6	0.00162009	1.62009
2018-08-06	01:26:00	26	55.0538	2.00715	35.3	MIK	3703.5	30.3	1	Pleurobrachia pileus	0.25	3	0.5	0.166667	6	0.00162009	1.62009
2018-08-06	01:26:00	26	55.0538	2.00715	35.3	MIK	3703.5	30.3	1	Pleurobrachia pileus	0.25	3	0.5	0.166667	6	0.00162009	1.62009
2018-08-06	01:26:00	26	55.0538	2.00715	35.3	MIK	3703.5	30.3	1	Pleurobrachia pileus	0.25	3	0.5	0.166667	6	0.00162009	1.62009
2018-08-06	01:26:00	26	55.0538	2.00715	35.3	MIK	3703.5	30.3	1	Pleurobrachia pileus	0.25	3	0.5	0.166667	6	0.00162009	1.62009
2018-08-06	01:26:00	26	55.0538	2.00715	35.3	MIK	3703.5	30.3	1	Pleurobrachia pileus	0.25	3	0.5	0.166667	6	0.00162009	1.62009
2018-08-06	01:26:00	26	55.0538	2.00715	35.3	MIK	3703.5	30.3	1	Pleurobrachia pileus	0.25	3	0.5	0.166667	6	0.00162009	1.62009
2018-08-06	01:26:00	26	55.0538	2.00715	35.3	MIK	3703.5	30.3	1	Pleurobrachia pileus	0.25	3	0.5	0.166667	6	0.00162009	1.62009
2018-08-06	01:26:00	26	55.0538	2.00715	35.3	MIK	3703.5	30.3	1	Pleurobrachia pileus	0.25	3	0.5	0.166667	6	0.00162009	1.62009
2018-08-06	01:26:00	26	55.0538	2.00715	35.3	MIK	3703.5	30.3	1	Pleurobrachia pileus	0.25	3	0.5	0.166667	6	0.00162009	1.62009
2018-08-06	01:26:00	26	55.0538	2.00715	35.3	MIK	3703.5	30.3	1	Pleurobrachia pileus	0.25	3	0.5	0.166667	6	0.00162009	1.62009
2018-08-06	01:26:00	26	55.0538	2.00715	35.3	MIK	3703.5	30.3	1	Pleurobrachia pileus	0.25	3	0.5	0.166667	6	0.00162009	1.62009
2018-08-06	01:26:00	26	55.0538	2.00715	35.3	MIK	3703.5	30.3	1	Pleurobrachia pileus	0.25	3	0.5	0.166667	6	0.00162009	1.62009
2018-08-06	01:26:00	26	55.0538	2.00715	35.3	MIK	3703.5	30.3	1	Pleurobrachia pileus	0.25	3	0.5	0.166667	6	0.00162009	1.62009
2018-08-06	01:26:00	26	55.0538	2.00715	35.3	MIK	3703.5	30.3	1	Pleurobrachia pileus	0.25	3	0.5	0.166667	6	0.00162009	1.62009
2018-08-06	01:26:00	26	55.0538	2.00715	35.3	MIK	3703.5	30.3	1	Pleurobrachia pileus	0.25	3	0.5	0.166667	6	0.00162009	1.62009
2018-08-06	01:26:00	26	55.0538	2.00715	35.3	MIK	3703.5	30.3	1	Pleurobrachia pileus	0.25	3	0.5	0.166667	6	0.00162009	1.62009
2018-08-06	01:26:00	26	55.0538	2.00715	35.3	MIK	3703.5	30.3	1	Pleurobrachia pileus	0.25	3	0.5	0.166667	6	0.00162009	1.62009
2018-08-06	01:26:00	26	55.0538	2.00715	35.3	MIK	3703.5	30.3	1	Pleurobrachia pileus	0.25	3	0.5	0.166667	6	0.00162009	1.62009
2018-08-06	01:26:00	26	55.0538	2.00715	35.3	MIK	3703.5	30.3	1	Pleurobrachia pileus	0.25	3	0.5	0.166667	6	0.00162009	1.62009
2018-08-06	01:26:00	26	55.0538	2.00715	35.3	MIK	3703.5	30.3	1	Pleurobrachia pileus	0.25	3	0.5	0.166667	6	0.00162009	1.62009
2018-08-06	01:26:00	26	55.0538	2.00715	35.3	MIK	3703.5	30.3	1	Pleurobrachia pileus	0.25	3	0.5	0.166667	6	0.00162009	1.62009
2018-08-06	01:26:00	26	55.0538	2.00715	35.3	MIK	3703.5	30.3	1	Pleurobrachia pileus	0.25	3	0.5	0.166667	6	0.00162009	1.62009
2018-08-06	01:26:00	26	55.0538	2.00715	35.3	MIK	3703.5	30.3	1	Pleurobrachia pileus	0.25	3	0.5	0.166667	6	0.00162009	1.62009
2018-08-06	01:26:00	26	55.0538	2.00715	35.3	MIK	3703.5	30.3	1	Pleurobrachia pileus	0.25	3	0.5	0.166667	6	0.00162009	1.62009
2018-08-06	01:26:00	26	55.0538	2.00715	35.3	MIK	3703.5	30.3	1	Pleurobrachia pileus	0.25	3	0.5	0.166667	6	0.00162009	1.62009
2018-08-06	01:26:00	26	55.0538	2.00715	35.3	MIK	3703.5	30.3	1	Pleurobrachia pileus	0.25	3	0.5	0.166667	6	0.00162009	1.62009
2018-08-06	01:26:00	26	55.0538	2.00715	35.3	MIK	3703.5	30.3	1	Pleurobrachia pileus	0.25	3	0.5	0.166667	6	0.00162009	1.62009
2018-08-06	01:26:00	26	55.0538	2.00715	35.3	MIK	3703.5	30.3	1	Pleurobrachia pileus	0.25	3	0.5	0.166667	6	0.00162009	1.62009
2018-08-06	01:26:00	26	55.0538	2.00715	35.3	MIK	3703.5	30.3	1	Pleurobrachia pileus	0.25	3	0.5	0.166667	6	0.00162009	1.62009
2018-08-06	01:26:00	26	55.0538	2.00715	35.3	MIK	3703.5	30.3	1	Pleurobrachia pileus	0.25	3	0.5	0.166667	6	0.00162009	1.62009
2018-08-06	01:26:00	26	55.0538	2.00715	35.3	MIK	3703.5	30.3	1	Pleurobrachia pileus	0.25	3	0.5	0.166667	6	0.00162009	1.62009
2018-08-06	01:26:00	26	55.0538	2.00715	35.3	MIK	3703.5	30.3	1	Pleurobrachia pileus	0.25	3	0.5	0.166667	6	0.00162009	1.62009
2018-08-06	01:26:00	26	55.0538	2.00715	35.3	MIK	3703.5	30.3	1	Pleurobrachia pileus	0.25	3	0.5	0.166667	6	0.00162009	1.62009
2018-08-06	01:26:00	26	55.0538	2.00715	35.3	MIK	3703.5	30.3	1	Pleurobrachia pileus	0.25	3	0.5	0.166667	6	0.00162009	1.62009
2018-08-06	01:26:00	26	55.0538	2.00715	35.3	MIK	3703.5	30.3	1	Pleurobrachia pileus	0.25	3	0.5	0.166667	6	0.00162009	1.62009
2018-08-06	01:26:00	26	55.0538	2.00715	35.3	MIK	3703.5	30.3	1	Pleurobrachia pileus	0.25	3	0.5	0.166667	6	0.00162009	1.62009
2018-08-06	01:26:00	26	55.0538	2.00715	35.3	MIK	3703.5	30.3	1	Pleurobrachia pileus	0.25	3	0.5	0.166667	6	0.00162009	1.62009
2018-08-06	01:26:00	26	55.0538	2.00715	35.3	MIK	3703.5	30.3	1	Pleurobrachia pileus	0.25	3	0.5	0.166667	6	0.00162009	1.62009
2018-08-06	01:26:00	26	55.0538	2.00715	35.3	MIK	3703.5	30.3	1	Pleurobrachia pileus	0.25	3	0.5	0.166667	6	0.00162009	1.62009
2018-08-06	01:26:00	26	55.0538	2.00715	35.3	MIK	3703.5	30.3	1	Pleurobrachia pileus	0.25	3	0.5	0.166667	6	0.00162009	1.62009
2018-08-06	01:26:00	26	55.0538	2.00715	35.3	MIK	3703.5	30.3	1	Pleurobrachia pileus	0.25	3	0.5	0.166667	6	0.00162009	1.62009
2018-08-06	01:26:00	26	55.0538	2.00715	35.3	MIK	3703.5	30.3	1	Pleurobrachia pileus	0.25	3	0.5	0.166667	6	0.00162009	1.62009
2018-08-06	01:26:00	26	55.0538	2.00715	35.3	MIK	3703.5	30.3	1	Pleurobrachia pileus	0.25	3	0.5	0.166667	6	0.00162009	1.62009
2018-08-06	01:26:00	26	55.0538	2.00715	35.3	MIK	3703.5	30.3	1	Pleurobrachia pileus	0.25	3	0.5	0.166667	6	0.00162009	1.62009
2018-08-06	01:26:00	26	55.0538	2.00715	35.3	MIK	3703.5	30.3	1	Pleurobrachia pileus	0.25	3	0.5	0.166667	6	0.00162009	1.62009
2018-08-06	19:00:00	27	55.2778	2.56715	47	MIK	4111.75	42	1	Cyanea capillata	16	NA	NA	1	1	0.000243206	0.243206
2018-08-06	19:00:00	27	55.2778	2.56715	47	MIK	4111.75	42	1	Cyanea lamarckii	11	NA	NA	1	1	0.000243206	0.243206
2018-08-06	19:00:00	27	55.2778	2.56715	47	MIK	4111.75	42	1	Cyanea capillata	11	NA	NA	1	1	0.000243206	0.243206
2018-08-06	19:00:00	27	55.2778	2.56715	47	MIK	4111.75	42	1	Cyanea lamarckii	6	NA	NA	1	1	0.000243206	0.243206
2018-08-06	19:00:00	27	55.2778	2.56715	47	MIK	4111.75	42	1	Cyanea lamarckii	6	NA	NA	1	1	0.000243206	0.243206
2018-08-06	19:00:00	27	55.2778	2.56715	47	MIK	4111.75	42	1	Cyanea lamarckii	7	NA	NA	1	1	0.000243206	0.243206
2018-08-06	19:00:00	27	55.2778	2.56715	47	MIK	4111.75	42	1	Cyanea lamarckii	9	NA	NA	1	1	0.000243206	0.243206
2018-08-06	19:00:00	27	55.2778	2.56715	47	MIK	4111.75	42	1	Cyanea lamarckii	11	NA	NA	1	1	0.000243206	0.243206
2018-08-06	20:43:00	28	55.0988	4.42557	48.3	MIK	4725.42	43.3	1	Cyanea lamarckii	6	NA	NA	1	1	0.000211621	0.211621
2018-08-06	20:43:00	28	55.0988	4.42557	48.3	MIK	4725.42	43.3	1	Pleurobrachia pileus	0.25	NA	NA	1	1	0.000211621	0.211621
2018-08-06	23:15:00	29	55.0842	3.99513	40.6	MIK	3894.19	35.6	1	Aurelia aurita	7	NA	NA	1	1	0.000256793	0.256793
2018-08-06	23:15:00	29	55.0842	3.99513	40.6	MIK	3894.19	35.6	1	Cyanea lamarckii	10	NA	NA	1	1	0.000256793	0.256793
2018-08-06	23:15:00	29	55.0842	3.99513	40.6	MIK	3894.19	35.6	1	Cyanea lamarckii	7	NA	NA	1	1	0.000256793	0.256793
2018-08-06	23:15:00	29	55.0842	3.99513	40.6	MIK	3894.19	35.6	1	Cyanea lamarckii	7	NA	NA	1	1	0.000256793	0.256793
2018-08-07	00:58:00	30	55.1043	5.15922	43.8	MIK	4099.35	38.8	1	Aurelia aurita	10	NA	NA	1	1	0.000243941	0.243941
2018-08-07	00:58:00	30	55.1043	5.15922	43.8	MIK	4099.35	38.8	1	Aurelia aurita	12	NA	NA	1	1	0.000243941	0.243941
2018-08-07	00:58:00	30	55.1043	5.15922	43.8	MIK	4099.35	38.8	1	Aurelia aurita	7	NA	NA	1	1	0.000243941	0.243941
2018-08-07	00:58:00	30	55.1043	5.15922	43.8	MIK	4099.35	38.8	1	Aurelia aurita	10	NA	NA	1	1	0.000243941	0.243941
2018-08-07	00:58:00	30	55.1043	5.15922	43.8	MIK	4099.35	38.8	1	Aurelia aurita	7	NA	NA	1	1	0.000243941	0.243941
2018-08-07	00:58:00	30	55.1043	5.15922	43.8	MIK	4099.35	38.8	1	Aurelia aurita	7	NA	NA	1	1	0.000243941	0.243941
2018-08-07	00:58:00	30	55.1043	5.15922	43.8	MIK	4099.35	38.8	1	Aurelia aurita	9	NA	NA	1	1	0.000243941	0.243941
2018-08-07	00:58:00	30	55.1043	5.15922	43.8	MIK	4099.35	38.8	1	Aurelia aurita	7	NA	NA	1	1	0.000243941	0.243941
2018-08-07	00:58:00	30	55.1043	5.15922	43.8	MIK	4099.35	38.8	1	Aurelia aurita	8	NA	NA	1	1	0.000243941	0.243941
2018-08-07	02:01:00	31	55.1026	5.64213	43.2	MIK	4284.91	38.2	1	Cyanea capillata	5	NA	NA	1	1	0.000233377	0.233377
2018-08-07	02:01:00	31	55.1026	5.64213	43.2	MIK	4284.91	38.2	1	Aurelia aurita	11	NA	NA	1	1	0.000233377	0.233377
2018-08-07	02:01:00	31	55.1026	5.64213	43.2	MIK	4284.91	38.2	1	Cyanea lamarckii	7	NA	NA	1	1	0.000233377	0.233377
2018-08-07	02:01:00	31	55.1026	5.64213	43.2	MIK	4284.91	38.2	1	Aurelia aurita	7	NA	NA	1	1	0.000233377	0.233377
2018-08-07	02:01:00	31	55.1026	5.64213	43.2	MIK	4284.91	38.2	1	Aurelia aurita	9	NA	NA	1	1	0.000233377	0.233377
2018-08-07	02:01:00	31	55.1026	5.64213	43.2	MIK	4284.91	38.2	1	Aurelia aurita	10	NA	NA	1	1	0.000233377	0.233377
2018-08-07	02:01:00	31	55.1026	5.64213	43.2	MIK	4284.91	38.2	1	Cyanea lamarckii	5	NA	NA	1	1	0.000233377	0.233377
2018-08-07	02:01:00	31	55.1026	5.64213	43.2	MIK	4284.91	38.2	1	Cyanea lamarckii	5	NA	NA	1	1	0.000233377	0.233377
2018-08-07	02:01:00	31	55.1026	5.64213	43.2	MIK	4284.91	38.2	1	Cyanea lamarckii	7	NA	NA	1	1	0.000233377	0.233377
2018-08-07	02:01:00	31	55.1026	5.64213	43.2	MIK	4284.91	38.2	1	Cyanea lamarckii	7	NA	NA	1	1	0.000233377	0.233377
2018-08-07	02:01:00	31	55.1026	5.64213	43.2	MIK	4284.91	38.2	1	Cyanea lamarckii	7	NA	NA	1	1	0.000233377	0.233377
2018-08-07	02:01:00	31	55.1026	5.64213	43.2	MIK	4284.91	38.2	1	Cyanea lamarckii	7	NA	NA	1	1	0.000233377	0.233377
2018-08-07	19:09:00	32	55.1077	5.86333	38.7	MIK	3593.33	33.7	1	Cyanea capillata	6	NA	NA	1	1	0.000278293	0.278293
2018-08-07	19:09:00	32	55.1077	5.86333	38.7	MIK	3593.33	33.7	1	Cyanea lamarckii	6	NA	NA	1	1	0.000278293	0.278293
2018-08-07	19:09:00	32	55.1077	5.86333	38.7	MIK	3593.33	33.7	1	Pleurobrachia pileus	0.25	NA	NA	1	1	0.000278293	0.278293
2018-08-07	19:09:00	32	55.1077	5.86333	38.7	MIK	3593.33	33.7	1	Cyanea lamarckii	4	NA	NA	1	1	0.000278293	0.278293
2018-08-07	19:09:00	32	55.1077	5.86333	38.7	MIK	3593.33	33.7	1	Pleurobrachia pileus	0.25	NA	NA	1	1	0.000278293	0.278293
2018-08-07	20:59:00	33	55.4154	6.50473	31	MIK	5373.42	26	1	Pleurobrachia pileus	0.25	NA	NA	1	1	0.000186101	0.186101
2018-08-07	20:59:00	33	55.4154	6.50473	31	MIK	5373.42	26	1	Pleurobrachia pileus	0.25	NA	NA	1	1	0.000186101	0.186101
2018-08-07	20:59:00	33	55.4154	6.50473	31	MIK	5373.42	26	1	Pleurobrachia pileus	0.25	NA	NA	1	1	0.000186101	0.186101
2018-08-07	20:59:00	33	55.4154	6.50473	31	MIK	5373.42	26	1	Pleurobrachia pileus	0.25	NA	NA	1	1	0.000186101	0.186101
2018-08-07	20:59:00	33	55.4154	6.50473	31	MIK	5373.42	26	1	Pleurobrachia pileus	0.25	NA	NA	1	1	0.000186101	0.186101
2018-08-07	20:59:00	33	55.4154	6.50473	31	MIK	5373.42	26	1	Pleurobrachia pileus	0.25	NA	NA	1	1	0.000186101	0.186101
2018-08-07	23:08:00	34	55.4173	7.08258	25.8	MIK	4393.83	26	1	Pleurobrachia pileus	0.25	5	1	0.2	5	0.00113796	1.13796
2018-08-09	19:22:00	35	55.4181	7.6631	28.8	MIK	5711.57	23.8	1	Chrysaora hysoscella	4	NA	NA	1	1	0.000175083	0.175083
2018-08-09	19:22:00	35	55.4181	7.6631	28.8	MIK	5711.57	23.8	1	Cyanea lamarckii	7	NA	NA	1	1	0.000175083	0.175083
2018-08-09	19:22:00	35	55.4181	7.6631	28.8	MIK	5711.57	23.8	1	Pleurobrachia pileus	0.25	NA	NA	1	1	0.000175083	0.175083
2018-08-09	19:22:00	35	55.4181	7.6631	28.8	MIK	5711.57	23.8	1	Mnemiopsis leidyi	5	7	2	0.285714	3.5	0.000612791	0.612791
2018-08-09	19:22:00	35	55.4181	7.6631	28.8	MIK	5711.57	23.8	1	Cyanea lamarckii	6	NA	NA	1	1	0.000175083	0.175083
2018-08-09	19:22:00	35	55.4181	7.6631	28.8	MIK	5711.57	23.8	1	Mnemiopsis leidyi	5	7	2	0.285714	3.5	0.000612791	0.612791
2018-08-09	19:22:00	35	55.4181	7.6631	28.8	MIK	5711.57	23.8	1	Mnemiopsis leidyi	5	7	2	0.285714	3.5	0.000612791	0.612791
2018-08-09	19:22:00	35	55.4181	7.6631	28.8	MIK	5711.57	23.8	1	Mnemiopsis leidyi	4	7	2	0.285714	3.5	0.000612791	0.612791
2018-08-09	19:22:00	35	55.4181	7.6631	28.8	MIK	5711.57	23.8	1	Mnemiopsis leidyi	4	7	2	0.285714	3.5	0.000612791	0.612791
2018-08-09	19:22:00	35	55.4181	7.6631	28.8	MIK	5711.57	23.8	1	Mnemiopsis leidyi	4	7	2	0.285714	3.5	0.000612791	0.612791
2018-08-09	19:22:00	35	55.4181	7.6631	28.8	MIK	5711.57	23.8	1	Mnemiopsis leidyi	3	7	2	0.285714	3.5	0.000612791	0.612791
2018-08-09	19:22:00	35	55.4181	7.6631	28.8	MIK	5711.57	23.8	1	Mnemiopsis leidyi	2	7	2	0.285714	3.5	0.000612791	0.612791
2018-08-09	19:22:00	35	55.4181	7.6631	28.8	MIK	5711.57	23.8	1	Mnemiopsis leidyi	4	7	2	0.285714	3.5	0.000612791	0.612791
2018-08-09	19:22:00	35	55.4181	7.6631	28.8	MIK	5711.57	23.8	1	Mnemiopsis leidyi	2	7	2	0.285714	3.5	0.000612791	0.612791
2018-08-09	19:22:00	35	55.4181	7.6631	28.8	MIK	5711.57	23.8	1	Mnemiopsis leidyi	4	7	2	0.285714	3.5	0.000612791	0.612791
2018-08-09	19:22:00	35	55.4181	7.6631	28.8	MIK	5711.57	23.8	1	Mnemiopsis leidyi	2	7	2	0.285714	3.5	0.000612791	0.612791
2018-08-09	19:22:00	35	55.4181	7.6631	28.8	MIK	5711.57	23.8	1	Mnemiopsis leidyi	3	7	2	0.285714	3.5	0.000612791	0.612791
2018-08-09	19:22:00	35	55.4181	7.6631	28.8	MIK	5711.57	23.8	1	Mnemiopsis leidyi	2	7	2	0.285714	3.5	0.000612791	0.612791
2018-08-09	19:22:00	35	55.4181	7.6631	28.8	MIK	5711.57	23.8	1	Mnemiopsis leidyi	3	7	2	0.285714	3.5	0.000612791	0.612791
2018-08-09	19:22:00	35	55.4181	7.6631	28.8	MIK	5711.57	23.8	1	Mnemiopsis leidyi	2	7	2	0.285714	3.5	0.000612791	0.612791
2018-08-09	19:22:00	35	55.4181	7.6631	28.8	MIK	5711.57	23.8	1	Mnemiopsis leidyi	4	7	2	0.285714	3.5	0.000612791	0.612791
2018-08-09	19:22:00	35	55.4181	7.6631	28.8	MIK	5711.57	23.8	1	Mnemiopsis leidyi	2	7	2	0.285714	3.5	0.000612791	0.612791
2018-08-09	19:22:00	35	55.4181	7.6631	28.8	MIK	5711.57	23.8	1	Mnemiopsis leidyi	3	7	2	0.285714	3.5	0.000612791	0.612791
2018-08-09	19:22:00	35	55.4181	7.6631	28.8	MIK	5711.57	23.8	1	Mnemiopsis leidyi	3	7	2	0.285714	3.5	0.000612791	0.612791
2018-08-09	19:22:00	35	55.4181	7.6631	28.8	MIK	5711.57	23.8	1	Mnemiopsis leidyi	2	7	2	0.285714	3.5	0.000612791	0.612791
2018-08-09	19:22:00	35	55.4181	7.6631	28.8	MIK	5711.57	23.8	1	Mnemiopsis leidyi	2	7	2	0.285714	3.5	0.000612791	0.612791
2018-08-09	19:22:00	35	55.4181	7.6631	28.8	MIK	5711.57	23.8	1	Mnemiopsis leidyi	3	7	2	0.285714	3.5	0.000612791	0.612791
2018-08-09	19:22:00	35	55.4181	7.6631	28.8	MIK	5711.57	23.8	1	Mnemiopsis leidyi	3	7	2	0.285714	3.5	0.000612791	0.612791
2018-08-09	19:22:00	35	55.4181	7.6631	28.8	MIK	5711.57	23.8	1	Mnemiopsis leidyi	1	7	2	0.285714	3.5	0.000612791	0.612791
2018-08-09	19:22:00	35	55.4181	7.6631	28.8	MIK	5711.57	23.8	1	Mnemiopsis leidyi	1	7	2	0.285714	3.5	0.000612791	0.612791
2018-08-09	19:22:00	35	55.4181	7.6631	28.8	MIK	5711.57	23.8	1	Mnemiopsis leidyi	1	7	2	0.285714	3.5	0.000612791	0.612791
2018-08-09	19:22:00	35	55.4181	7.6631	28.8	MIK	5711.57	23.8	1	Mnemiopsis leidyi	1	7	2	0.285714	3.5	0.000612791	0.612791
2018-08-09	19:22:00	35	55.4181	7.6631	28.8	MIK	5711.57	23.8	1	Mnemiopsis leidyi	1	7	2	0.285714	3.5	0.000612791	0.612791
2018-08-09	19:22:00	35	55.4181	7.6631	28.8	MIK	5711.57	23.8	1	Mnemiopsis leidyi	1	7	2	0.285714	3.5	0.000612791	0.612791
2018-08-09	19:22:00	35	55.4181	7.6631	28.8	MIK	5711.57	23.8	1	Mnemiopsis leidyi	1	7	2	0.285714	3.5	0.000612791	0.612791
2018-08-09	19:22:00	35	55.4181	7.6631	28.8	MIK	5711.57	23.8	1	Mnemiopsis leidyi	1	7	2	0.285714	3.5	0.000612791	0.612791
2018-08-09	19:22:00	35	55.4181	7.6631	28.8	MIK	5711.57	23.8	1	Mnemiopsis leidyi	1	7	2	0.285714	3.5	0.000612791	0.612791
2018-08-09	19:22:00	35	55.4181	7.6631	28.8	MIK	5711.57	23.8	1	Mnemiopsis leidyi	1	7	2	0.285714	3.5	0.000612791	0.612791
2018-08-09	19:22:00	35	55.4181	7.6631	28.8	MIK	5711.57	23.8	1	Mnemiopsis leidyi	1	7	2	0.285714	3.5	0.000612791	0.612791
2018-08-09	19:22:00	35	55.4181	7.6631	28.8	MIK	5711.57	23.8	1	Mnemiopsis leidyi	1	7	2	0.285714	3.5	0.000612791	0.612791
2018-08-09	19:22:00	35	55.4181	7.6631	28.8	MIK	5711.57	23.8	1	Mnemiopsis leidyi	1	7	2	0.285714	3.5	0.000612791	0.612791
2018-08-09	19:22:00	35	55.4181	7.6631	28.8	MIK	5711.57	23.8	1	Mnemiopsis leidyi	1	7	2	0.285714	3.5	0.000612791	0.612791
2018-08-09	19:22:00	35	55.4181	7.6631	28.8	MIK	5711.57	23.8	1	Mnemiopsis leidyi	1	7	2	0.285714	3.5	0.000612791	0.612791
2018-08-09	19:22:00	35	55.4181	7.6631	28.8	MIK	5711.57	23.8	1	Mnemiopsis leidyi	1	7	2	0.285714	3.5	0.000612791	0.612791
2018-08-09	19:22:00	35	55.4181	7.6631	28.8	MIK	5711.57	23.8	1	Mnemiopsis leidyi	1	7	2	0.285714	3.5	0.000612791	0.612791
2018-08-09	19:22:00	35	55.4181	7.6631	28.8	MIK	5711.57	23.8	1	Mnemiopsis leidyi	1	7	2	0.285714	3.5	0.000612791	0.612791
2018-08-09	19:22:00	35	55.4181	7.6631	28.8	MIK	5711.57	23.8	1	Mnemiopsis leidyi	1	7	2	0.285714	3.5	0.000612791	0.612791
2018-08-09	19:22:00	35	55.4181	7.6631	28.8	MIK	5711.57	23.8	1	Mnemiopsis leidyi	1	7	2	0.285714	3.5	0.000612791	0.612791
2018-08-09	19:22:00	35	55.4181	7.6631	28.8	MIK	5711.57	23.8	1	Mnemiopsis leidyi	1	7	2	0.285714	3.5	0.000612791	0.612791
2018-08-09	19:22:00	35	55.4181	7.6631	28.8	MIK	5711.57	23.8	1	Mnemiopsis leidyi	1	7	2	0.285714	3.5	0.000612791	0.612791
2018-08-09	19:22:00	35	55.4181	7.6631	28.8	MIK	5711.57	23.8	1	Mnemiopsis leidyi	1	7	2	0.285714	3.5	0.000612791	0.612791
2018-08-09	19:22:00	35	55.4181	7.6631	28.8	MIK	5711.57	23.8	1	Mnemiopsis leidyi	1	7	2	0.285714	3.5	0.000612791	0.612791
2018-08-09	19:22:00	35	55.4181	7.6631	28.8	MIK	5711.57	23.8	1	Mnemiopsis leidyi	1	7	2	0.285714	3.5	0.000612791	0.612791
2018-08-09	19:22:00	35	55.4181	7.6631	28.8	MIK	5711.57	23.8	1	Mnemiopsis leidyi	1	7	2	0.285714	3.5	0.000612791	0.612791
2018-08-09	19:22:00	35	55.4181	7.6631	28.8	MIK	5711.57	23.8	1	Mnemiopsis leidyi	1	7	2	0.285714	3.5	0.000612791	0.612791
2018-08-09	19:22:00	35	55.4181	7.6631	28.8	MIK	5711.57	23.8	1	Mnemiopsis leidyi	1	7	2	0.285714	3.5	0.000612791	0.612791
2018-08-09	19:22:00	35	55.4181	7.6631	28.8	MIK	5711.57	23.8	1	Mnemiopsis leidyi	1	7	2	0.285714	3.5	0.000612791	0.612791
2018-08-09	19:22:00	35	55.4181	7.6631	28.8	MIK	5711.57	23.8	1	Mnemiopsis leidyi	1	7	2	0.285714	3.5	0.000612791	0.612791
2018-08-09	19:22:00	35	55.4181	7.6631	28.8	MIK	5711.57	23.8	1	Mnemiopsis leidyi	1	7	2	0.285714	3.5	0.000612791	0.612791
2018-08-09	19:22:00	35	55.4181	7.6631	28.8	MIK	5711.57	23.8	1	Mnemiopsis leidyi	1	7	2	0.285714	3.5	0.000612791	0.612791
2018-08-09	19:22:00	35	55.4181	7.6631	28.8	MIK	5711.57	23.8	1	Mnemiopsis leidyi	1	7	2	0.285714	3.5	0.000612791	0.612791
2018-08-09	19:22:00	35	55.4181	7.6631	28.8	MIK	5711.57	23.8	1	Mnemiopsis leidyi	1	7	2	0.285714	3.5	0.000612791	0.612791
2018-08-09	19:22:00	35	55.4181	7.6631	28.8	MIK	5711.57	23.8	1	Mnemiopsis leidyi	1	7	2	0.285714	3.5	0.000612791	0.612791
2018-08-09	19:22:00	35	55.4181	7.6631	28.8	MIK	5711.57	23.8	1	Mnemiopsis leidyi	1	7	2	0.285714	3.5	0.000612791	0.612791
2018-08-09	19:22:00	35	55.4181	7.6631	28.8	MIK	5711.57	23.8	1	Mnemiopsis leidyi	1	7	2	0.285714	3.5	0.000612791	0.612791
2018-08-09	19:22:00	35	55.4181	7.6631	28.8	MIK	5711.57	23.8	1	Mnemiopsis leidyi	1	7	2	0.285714	3.5	0.000612791	0.612791
2018-08-09	19:22:00	35	55.4181	7.6631	28.8	MIK	5711.57	23.8	1	Mnemiopsis leidyi	1	7	2	0.285714	3.5	0.000612791	0.612791
2018-08-09	19:22:00	35	55.4181	7.6631	28.8	MIK	5711.57	23.8	1	Mnemiopsis leidyi	2	7	2	0.285714	3.5	0.000612791	0.612791
2018-08-09	19:22:00	35	55.4181	7.6631	28.8	MIK	5711.57	23.8	1	Mnemiopsis leidyi	2	7	2	0.285714	3.5	0.000612791	0.612791
2018-08-09	19:22:00	35	55.4181	7.6631	28.8	MIK	5711.57	23.8	1	Mnemiopsis leidyi	2	7	2	0.285714	3.5	0.000612791	0.612791
2018-08-09	19:22:00	35	55.4181	7.6631	28.8	MIK	5711.57	23.8	1	Mnemiopsis leidyi	2	7	2	0.285714	3.5	0.000612791	0.612791
2018-08-09	19:22:00	35	55.4181	7.6631	28.8	MIK	5711.57	23.8	1	Mnemiopsis leidyi	2	7	2	0.285714	3.5	0.000612791	0.612791
2018-08-09	19:22:00	35	55.4181	7.6631	28.8	MIK	5711.57	23.8	1	Mnemiopsis leidyi	2	7	2	0.285714	3.5	0.000612791	0.612791
2018-08-09	19:22:00	35	55.4181	7.6631	28.8	MIK	5711.57	23.8	1	Mnemiopsis leidyi	2	7	2	0.285714	3.5	0.000612791	0.612791
2018-08-09	19:22:00	35	55.4181	7.6631	28.8	MIK	5711.57	23.8	1	Mnemiopsis leidyi	2	7	2	0.285714	3.5	0.000612791	0.612791
2018-08-09	19:22:00	35	55.4181	7.6631	28.8	MIK	5711.57	23.8	1	Mnemiopsis leidyi	2	7	2	0.285714	3.5	0.000612791	0.612791
2018-08-09	19:22:00	35	55.4181	7.6631	28.8	MIK	5711.57	23.8	1	Mnemiopsis leidyi	2	7	2	0.285714	3.5	0.000612791	0.612791
2018-08-09	19:22:00	35	55.4181	7.6631	28.8	MIK	5711.57	23.8	1	Mnemiopsis leidyi	2	7	2	0.285714	3.5	0.000612791	0.612791
2018-08-09	19:22:00	35	55.4181	7.6631	28.8	MIK	5711.57	23.8	1	Mnemiopsis leidyi	2	7	2	0.285714	3.5	0.000612791	0.612791
2018-08-09	19:22:00	35	55.4181	7.6631	28.8	MIK	5711.57	23.8	1	Mnemiopsis leidyi	2	7	2	0.285714	3.5	0.000612791	0.612791
2018-08-09	19:22:00	35	55.4181	7.6631	28.8	MIK	5711.57	23.8	1	Mnemiopsis leidyi	2	7	2	0.285714	3.5	0.000612791	0.612791
2018-08-09	19:22:00	35	55.4181	7.6631	28.8	MIK	5711.57	23.8	1	Mnemiopsis leidyi	2	7	2	0.285714	3.5	0.000612791	0.612791
2018-08-09	19:22:00	35	55.4181	7.6631	28.8	MIK	5711.57	23.8	1	Mnemiopsis leidyi	2	7	2	0.285714	3.5	0.000612791	0.612791
2018-08-09	19:22:00	35	55.4181	7.6631	28.8	MIK	5711.57	23.8	1	Mnemiopsis leidyi	2	7	2	0.285714	3.5	0.000612791	0.612791
2018-08-09	19:22:00	35	55.4181	7.6631	28.8	MIK	5711.57	23.8	1	Mnemiopsis leidyi	2	7	2	0.285714	3.5	0.000612791	0.612791
2018-08-09	19:22:00	35	55.4181	7.6631	28.8	MIK	5711.57	23.8	1	Mnemiopsis leidyi	2	7	2	0.285714	3.5	0.000612791	0.612791
2018-08-09	19:22:00	35	55.4181	7.6631	28.8	MIK	5711.57	23.8	1	Mnemiopsis leidyi	2	7	2	0.285714	3.5	0.000612791	0.612791
2018-08-09	19:22:00	35	55.4181	7.6631	28.8	MIK	5711.57	23.8	1	Mnemiopsis leidyi	2	7	2	0.285714	3.5	0.000612791	0.612791
2018-08-09	19:22:00	35	55.4181	7.6631	28.8	MIK	5711.57	23.8	1	Mnemiopsis leidyi	2	7	2	0.285714	3.5	0.000612791	0.612791
2018-08-09	19:22:00	35	55.4181	7.6631	28.8	MIK	5711.57	23.8	1	Mnemiopsis leidyi	2	7	2	0.285714	3.5	0.000612791	0.612791
2018-08-09	19:22:00	35	55.4181	7.6631	28.8	MIK	5711.57	23.8	1	Mnemiopsis leidyi	2	7	2	0.285714	3.5	0.000612791	0.612791
2018-08-09	19:22:00	35	55.4181	7.6631	28.8	MIK	5711.57	23.8	1	Mnemiopsis leidyi	2	7	2	0.285714	3.5	0.000612791	0.612791
2018-08-09	19:22:00	35	55.4181	7.6631	28.8	MIK	5711.57	23.8	1	Mnemiopsis leidyi	2	7	2	0.285714	3.5	0.000612791	0.612791
2018-08-09	19:22:00	35	55.4181	7.6631	28.8	MIK	5711.57	23.8	1	Mnemiopsis leidyi	2	7	2	0.285714	3.5	0.000612791	0.612791
2018-08-09	19:22:00	35	55.4181	7.6631	28.8	MIK	5711.57	23.8	1	Mnemiopsis leidyi	2	7	2	0.285714	3.5	0.000612791	0.612791
2018-08-09	19:22:00	35	55.4181	7.6631	28.8	MIK	5711.57	23.8	1	Mnemiopsis leidyi	2	7	2	0.285714	3.5	0.000612791	0.612791
2018-08-09	19:22:00	35	55.4181	7.6631	28.8	MIK	5711.57	23.8	1	Mnemiopsis leidyi	2	7	2	0.285714	3.5	0.000612791	0.612791
2018-08-09	19:22:00	35	55.4181	7.6631	28.8	MIK	5711.57	23.8	1	Mnemiopsis leidyi	2	7	2	0.285714	3.5	0.000612791	0.612791
2018-08-09	19:22:00	35	55.4181	7.6631	28.8	MIK	5711.57	23.8	1	Mnemiopsis leidyi	2	7	2	0.285714	3.5	0.000612791	0.612791
2018-08-09	19:22:00	35	55.4181	7.6631	28.8	MIK	5711.57	23.8	1	Mnemiopsis leidyi	2	7	2	0.285714	3.5	0.000612791	0.612791
2018-08-09	19:22:00	35	55.4181	7.6631	28.8	MIK	5711.57	23.8	1	Mnemiopsis leidyi	2	7	2	0.285714	3.5	0.000612791	0.612791
2018-08-09	19:22:00	35	55.4181	7.6631	28.8	MIK	5711.57	23.8	1	Mnemiopsis leidyi	2	7	2	0.285714	3.5	0.000612791	0.612791
2018-08-09	19:22:00	35	55.4181	7.6631	28.8	MIK	5711.57	23.8	1	Mnemiopsis leidyi	2	7	2	0.285714	3.5	0.000612791	0.612791
2018-08-09	19:22:00	35	55.4181	7.6631	28.8	MIK	5711.57	23.8	1	Mnemiopsis leidyi	2	7	2	0.285714	3.5	0.000612791	0.612791
2018-08-09	19:22:00	35	55.4181	7.6631	28.8	MIK	5711.57	23.8	1	Mnemiopsis leidyi	2	7	2	0.285714	3.5	0.000612791	0.612791
2018-08-09	19:22:00	35	55.4181	7.6631	28.8	MIK	5711.57	23.8	1	Mnemiopsis leidyi	2	7	2	0.285714	3.5	0.000612791	0.612791
2018-08-09	19:22:00	35	55.4181	7.6631	28.8	MIK	5711.57	23.8	1	Mnemiopsis leidyi	2	7	2	0.285714	3.5	0.000612791	0.612791
2018-08-09	19:22:00	35	55.4181	7.6631	28.8	MIK	5711.57	23.8	1	Mnemiopsis leidyi	2	7	2	0.285714	3.5	0.000612791	0.612791
2018-08-09	19:22:00	35	55.4181	7.6631	28.8	MIK	5711.57	23.8	1	Mnemiopsis leidyi	2	7	2	0.285714	3.5	0.000612791	0.612791
2018-08-09	19:22:00	35	55.4181	7.6631	28.8	MIK	5711.57	23.8	1	Mnemiopsis leidyi	2	7	2	0.285714	3.5	0.000612791	0.612791
2018-08-09	19:22:00	35	55.4181	7.6631	28.8	MIK	5711.57	23.8	1	Mnemiopsis leidyi	2	7	2	0.285714	3.5	0.000612791	0.612791
2018-08-09	19:22:00	35	55.4181	7.6631	28.8	MIK	5711.57	23.8	1	Mnemiopsis leidyi	2	7	2	0.285714	3.5	0.000612791	0.612791
2018-08-09	19:22:00	35	55.4181	7.6631	28.8	MIK	5711.57	23.8	1	Mnemiopsis leidyi	2	7	2	0.285714	3.5	0.000612791	0.612791
2018-08-09	19:22:00	35	55.4181	7.6631	28.8	MIK	5711.57	23.8	1	Mnemiopsis leidyi	2	7	2	0.285714	3.5	0.000612791	0.612791
2018-08-09	19:22:00	35	55.4181	7.6631	28.8	MIK	5711.57	23.8	1	Mnemiopsis leidyi	2	7	2	0.285714	3.5	0.000612791	0.612791
2018-08-09	19:22:00	35	55.4181	7.6631	28.8	MIK	5711.57	23.8	1	Mnemiopsis leidyi	2	7	2	0.285714	3.5	0.000612791	0.612791
2018-08-09	19:22:00	35	55.4181	7.6631	28.8	MIK	5711.57	23.8	1	Mnemiopsis leidyi	2	7	2	0.285714	3.5	0.000612791	0.612791
2018-08-09	19:22:00	35	55.4181	7.6631	28.8	MIK	5711.57	23.8	1	Mnemiopsis leidyi	2	7	2	0.285714	3.5	0.000612791	0.612791
2018-08-09	19:22:00	35	55.4181	7.6631	28.8	MIK	5711.57	23.8	1	Mnemiopsis leidyi	2	7	2	0.285714	3.5	0.000612791	0.612791
2018-08-09	19:22:00	35	55.4181	7.6631	28.8	MIK	5711.57	23.8	1	Mnemiopsis leidyi	2	7	2	0.285714	3.5	0.000612791	0.612791
2018-08-09	19:22:00	35	55.4181	7.6631	28.8	MIK	5711.57	23.8	1	Mnemiopsis leidyi	2	7	2	0.285714	3.5	0.000612791	0.612791
2018-08-09	19:22:00	35	55.4181	7.6631	28.8	MIK	5711.57	23.8	1	Mnemiopsis leidyi	2	7	2	0.285714	3.5	0.000612791	0.612791
2018-08-09	19:22:00	35	55.4181	7.6631	28.8	MIK	5711.57	23.8	1	Mnemiopsis leidyi	2	7	2	0.285714	3.5	0.000612791	0.612791
2018-08-09	19:22:00	35	55.4181	7.6631	28.8	MIK	5711.57	23.8	1	Mnemiopsis leidyi	3	7	2	0.285714	3.5	0.000612791	0.612791
2018-08-09	19:22:00	35	55.4181	7.6631	28.8	MIK	5711.57	23.8	1	Mnemiopsis leidyi	3	7	2	0.285714	3.5	0.000612791	0.612791
2018-08-09	19:22:00	35	55.4181	7.6631	28.8	MIK	5711.57	23.8	1	Mnemiopsis leidyi	3	7	2	0.285714	3.5	0.000612791	0.612791
2018-08-09	19:22:00	35	55.4181	7.6631	28.8	MIK	5711.57	23.8	1	Mnemiopsis leidyi	3	7	2	0.285714	3.5	0.000612791	0.612791
2018-08-09	19:22:00	35	55.4181	7.6631	28.8	MIK	5711.57	23.8	1	Mnemiopsis leidyi	3	7	2	0.285714	3.5	0.000612791	0.612791
2018-08-09	19:22:00	35	55.4181	7.6631	28.8	MIK	5711.57	23.8	1	Mnemiopsis leidyi	3	7	2	0.285714	3.5	0.000612791	0.612791
2018-08-09	19:22:00	35	55.4181	7.6631	28.8	MIK	5711.57	23.8	1	Mnemiopsis leidyi	3	7	2	0.285714	3.5	0.000612791	0.612791
2018-08-09	19:22:00	35	55.4181	7.6631	28.8	MIK	5711.57	23.8	1	Mnemiopsis leidyi	3	7	2	0.285714	3.5	0.000612791	0.612791
2018-08-09	19:22:00	35	55.4181	7.6631	28.8	MIK	5711.57	23.8	1	Mnemiopsis leidyi	3	7	2	0.285714	3.5	0.000612791	0.612791
2018-08-09	19:22:00	35	55.4181	7.6631	28.8	MIK	5711.57	23.8	1	Mnemiopsis leidyi	3	7	2	0.285714	3.5	0.000612791	0.612791
2018-08-09	19:22:00	35	55.4181	7.6631	28.8	MIK	5711.57	23.8	1	Mnemiopsis leidyi	3	7	2	0.285714	3.5	0.000612791	0.612791
2018-08-09	19:22:00	35	55.4181	7.6631	28.8	MIK	5711.57	23.8	1	Mnemiopsis leidyi	3	7	2	0.285714	3.5	0.000612791	0.612791
2018-08-09	19:22:00	35	55.4181	7.6631	28.8	MIK	5711.57	23.8	1	Mnemiopsis leidyi	3	7	2	0.285714	3.5	0.000612791	0.612791
2018-08-09	19:22:00	35	55.4181	7.6631	28.8	MIK	5711.57	23.8	1	Mnemiopsis leidyi	3	7	2	0.285714	3.5	0.000612791	0.612791
2018-08-09	19:22:00	35	55.4181	7.6631	28.8	MIK	5711.57	23.8	1	Mnemiopsis leidyi	3	7	2	0.285714	3.5	0.000612791	0.612791
2018-08-09	19:22:00	35	55.4181	7.6631	28.8	MIK	5711.57	23.8	1	Mnemiopsis leidyi	3	7	2	0.285714	3.5	0.000612791	0.612791
2018-08-09	19:22:00	35	55.4181	7.6631	28.8	MIK	5711.57	23.8	1	Mnemiopsis leidyi	3	7	2	0.285714	3.5	0.000612791	0.612791
2018-08-09	19:22:00	35	55.4181	7.6631	28.8	MIK	5711.57	23.8	1	Mnemiopsis leidyi	3	7	2	0.285714	3.5	0.000612791	0.612791
2018-08-09	19:22:00	35	55.4181	7.6631	28.8	MIK	5711.57	23.8	1	Mnemiopsis leidyi	3	7	2	0.285714	3.5	0.000612791	0.612791
2018-08-09	19:22:00	35	55.4181	7.6631	28.8	MIK	5711.57	23.8	1	Mnemiopsis leidyi	3	7	2	0.285714	3.5	0.000612791	0.612791
2018-08-09	19:22:00	35	55.4181	7.6631	28.8	MIK	5711.57	23.8	1	Mnemiopsis leidyi	3	7	2	0.285714	3.5	0.000612791	0.612791
2018-08-09	19:22:00	35	55.4181	7.6631	28.8	MIK	5711.57	23.8	1	Mnemiopsis leidyi	3	7	2	0.285714	3.5	0.000612791	0.612791
2018-08-09	19:22:00	35	55.4181	7.6631	28.8	MIK	5711.57	23.8	1	Mnemiopsis leidyi	3	7	2	0.285714	3.5	0.000612791	0.612791
2018-08-09	19:22:00	35	55.4181	7.6631	28.8	MIK	5711.57	23.8	1	Mnemiopsis leidyi	3	7	2	0.285714	3.5	0.000612791	0.612791
2018-08-09	19:22:00	35	55.4181	7.6631	28.8	MIK	5711.57	23.8	1	Mnemiopsis leidyi	3	7	2	0.285714	3.5	0.000612791	0.612791
2018-08-09	19:22:00	35	55.4181	7.6631	28.8	MIK	5711.57	23.8	1	Mnemiopsis leidyi	3	7	2	0.285714	3.5	0.000612791	0.612791
2018-08-09	19:22:00	35	55.4181	7.6631	28.8	MIK	5711.57	23.8	1	Mnemiopsis leidyi	3	7	2	0.285714	3.5	0.000612791	0.612791
2018-08-09	19:22:00	35	55.4181	7.6631	28.8	MIK	5711.57	23.8	1	Mnemiopsis leidyi	3	7	2	0.285714	3.5	0.000612791	0.612791
2018-08-09	19:22:00	35	55.4181	7.6631	28.8	MIK	5711.57	23.8	1	Mnemiopsis leidyi	3	7	2	0.285714	3.5	0.000612791	0.612791
2018-08-09	19:22:00	35	55.4181	7.6631	28.8	MIK	5711.57	23.8	1	Mnemiopsis leidyi	3	7	2	0.285714	3.5	0.000612791	0.612791
2018-08-09	19:22:00	35	55.4181	7.6631	28.8	MIK	5711.57	23.8	1	Mnemiopsis leidyi	3	7	2	0.285714	3.5	0.000612791	0.612791
2018-08-09	19:22:00	35	55.4181	7.6631	28.8	MIK	5711.57	23.8	1	Mnemiopsis leidyi	3	7	2	0.285714	3.5	0.000612791	0.612791
2018-08-09	19:22:00	35	55.4181	7.6631	28.8	MIK	5711.57	23.8	1	Mnemiopsis leidyi	3	7	2	0.285714	3.5	0.000612791	0.612791
2018-08-09	19:22:00	35	55.4181	7.6631	28.8	MIK	5711.57	23.8	1	Mnemiopsis leidyi	3	7	2	0.285714	3.5	0.000612791	0.612791
2018-08-09	19:22:00	35	55.4181	7.6631	28.8	MIK	5711.57	23.8	1	Mnemiopsis leidyi	3	7	2	0.285714	3.5	0.000612791	0.612791
2018-08-09	19:22:00	35	55.4181	7.6631	28.8	MIK	5711.57	23.8	1	Mnemiopsis leidyi	3	7	2	0.285714	3.5	0.000612791	0.612791
2018-08-09	19:22:00	35	55.4181	7.6631	28.8	MIK	5711.57	23.8	1	Mnemiopsis leidyi	3	7	2	0.285714	3.5	0.000612791	0.612791
2018-08-09	19:22:00	35	55.4181	7.6631	28.8	MIK	5711.57	23.8	1	Mnemiopsis leidyi	3	7	2	0.285714	3.5	0.000612791	0.612791
2018-08-09	19:22:00	35	55.4181	7.6631	28.8	MIK	5711.57	23.8	1	Mnemiopsis leidyi	3	7	2	0.285714	3.5	0.000612791	0.612791
2018-08-09	19:22:00	35	55.4181	7.6631	28.8	MIK	5711.57	23.8	1	Mnemiopsis leidyi	3	7	2	0.285714	3.5	0.000612791	0.612791
2018-08-09	19:22:00	35	55.4181	7.6631	28.8	MIK	5711.57	23.8	1	Mnemiopsis leidyi	3	7	2	0.285714	3.5	0.000612791	0.612791
2018-08-09	19:22:00	35	55.4181	7.6631	28.8	MIK	5711.57	23.8	1	Mnemiopsis leidyi	3	7	2	0.285714	3.5	0.000612791	0.612791
2018-08-09	19:22:00	35	55.4181	7.6631	28.8	MIK	5711.57	23.8	1	Mnemiopsis leidyi	3	7	2	0.285714	3.5	0.000612791	0.612791
2018-08-09	19:22:00	35	55.4181	7.6631	28.8	MIK	5711.57	23.8	1	Mnemiopsis leidyi	4	7	2	0.285714	3.5	0.000612791	0.612791
2018-08-09	19:22:00	35	55.4181	7.6631	28.8	MIK	5711.57	23.8	1	Mnemiopsis leidyi	4	7	2	0.285714	3.5	0.000612791	0.612791
2018-08-09	19:22:00	35	55.4181	7.6631	28.8	MIK	5711.57	23.8	1	Mnemiopsis leidyi	4	7	2	0.285714	3.5	0.000612791	0.612791
2018-08-09	19:22:00	35	55.4181	7.6631	28.8	MIK	5711.57	23.8	1	Mnemiopsis leidyi	4	7	2	0.285714	3.5	0.000612791	0.612791
2018-08-09	19:22:00	35	55.4181	7.6631	28.8	MIK	5711.57	23.8	1	Mnemiopsis leidyi	4	7	2	0.285714	3.5	0.000612791	0.612791
2018-08-09	19:22:00	35	55.4181	7.6631	28.8	MIK	5711.57	23.8	1	Mnemiopsis leidyi	4	7	2	0.285714	3.5	0.000612791	0.612791
2018-08-09	19:22:00	35	55.4181	7.6631	28.8	MIK	5711.57	23.8	1	Mnemiopsis leidyi	4	7	2	0.285714	3.5	0.000612791	0.612791
2018-08-09	19:22:00	35	55.4181	7.6631	28.8	MIK	5711.57	23.8	1	Mnemiopsis leidyi	4	7	2	0.285714	3.5	0.000612791	0.612791
2018-08-09	19:22:00	35	55.4181	7.6631	28.8	MIK	5711.57	23.8	1	Mnemiopsis leidyi	4	7	2	0.285714	3.5	0.000612791	0.612791
2018-08-09	19:22:00	35	55.4181	7.6631	28.8	MIK	5711.57	23.8	1	Mnemiopsis leidyi	4	7	2	0.285714	3.5	0.000612791	0.612791
2018-08-09	19:22:00	35	55.4181	7.6631	28.8	MIK	5711.57	23.8	1	Mnemiopsis leidyi	4	7	2	0.285714	3.5	0.000612791	0.612791
2018-08-09	19:22:00	35	55.4181	7.6631	28.8	MIK	5711.57	23.8	1	Mnemiopsis leidyi	4	7	2	0.285714	3.5	0.000612791	0.612791
2018-08-09	19:22:00	35	55.4181	7.6631	28.8	MIK	5711.57	23.8	1	Mnemiopsis leidyi	4	7	2	0.285714	3.5	0.000612791	0.612791
2018-08-09	19:22:00	35	55.4181	7.6631	28.8	MIK	5711.57	23.8	1	Mnemiopsis leidyi	4	7	2	0.285714	3.5	0.000612791	0.612791
2018-08-09	19:22:00	35	55.4181	7.6631	28.8	MIK	5711.57	23.8	1	Mnemiopsis leidyi	4	7	2	0.285714	3.5	0.000612791	0.612791
2018-08-09	19:22:00	35	55.4181	7.6631	28.8	MIK	5711.57	23.8	1	Mnemiopsis leidyi	5	7	2	0.285714	3.5	0.000612791	0.612791
2018-08-09	19:22:00	35	55.4181	7.6631	28.8	MIK	5711.57	23.8	1	Mnemiopsis leidyi	5	7	2	0.285714	3.5	0.000612791	0.612791
2018-08-09	19:22:00	35	55.4181	7.6631	28.8	MIK	5711.57	23.8	1	Pleurobrachia pileus	0.5	NA	NA	1	1	0.000175083	0.175083
2018-08-09	19:22:00	35	55.4181	7.6631	28.8	MIK	5711.57	23.8	1	Pleurobrachia pileus	0.5	NA	NA	1	1	0.000175083	0.175083
2018-08-09	19:22:00	35	55.4181	7.6631	28.8	MIK	5711.57	23.8	1	Pleurobrachia pileus	0.5	NA	NA	1	1	0.000175083	0.175083
2018-08-09	19:22:00	35	55.4181	7.6631	28.8	MIK	5711.57	23.8	1	Pleurobrachia pileus	0.5	NA	NA	1	1	0.000175083	0.175083
2018-08-09	19:22:00	35	55.4181	7.6631	28.8	MIK	5711.57	23.8	1	Pleurobrachia pileus	0.5	NA	NA	1	1	0.000175083	0.175083
2018-08-09	19:22:00	35	55.4181	7.6631	28.8	MIK	5711.57	23.8	1	Pleurobrachia pileus	0.25	NA	NA	1	1	0.000175083	0.175083
2018-08-09	19:22:00	35	55.4181	7.6631	28.8	MIK	5711.57	23.8	1	Pleurobrachia pileus	0.25	NA	NA	1	1	0.000175083	0.175083
2018-08-09	22:22:00	36	53.1927	4.23835	26	MIK	5749.04	21	1	Cyanea capillata	4	NA	NA	1	1	0.000173942	0.173942
2018-08-09	22:22:00	36	53.1927	4.23835	26	MIK	5749.04	21	1	Cyanea lamarckii	6	NA	NA	1	1	0.000173942	0.173942
2018-08-09	22:22:00	36	53.1927	4.23835	26	MIK	5749.04	21	1	Chrysaora hysoscella	7	NA	NA	1	1	0.000173942	0.173942
2018-08-09	22:22:00	36	53.1927	4.23835	26	MIK	5749.04	21	1	Pleurobrachia pileus	0.25	NA	NA	1	1	0.000173942	0.173942
2018-08-09	22:22:00	36	53.1927	4.23835	26	MIK	5749.04	21	1	Mnemiopsis leidyi	5	6	2	0.333333	3	0.000521826	0.521826
2018-08-09	22:22:00	36	53.1927	4.23835	26	MIK	5749.04	21	1	Chrysaora hysoscella	5	NA	NA	1	1	0.000173942	0.173942
2018-08-09	22:22:00	36	53.1927	4.23835	26	MIK	5749.04	21	1	Chrysaora hysoscella	6	NA	NA	1	1	0.000173942	0.173942
2018-08-09	22:22:00	36	53.1927	4.23835	26	MIK	5749.04	21	1	Cyanea lamarckii	5	NA	NA	1	1	0.000173942	0.173942
2018-08-09	22:22:00	36	53.1927	4.23835	26	MIK	5749.04	21	1	Mnemiopsis leidyi	1	6	2	0.333333	3	0.000521826	0.521826
2018-08-09	22:22:00	36	53.1927	4.23835	26	MIK	5749.04	21	1	Mnemiopsis leidyi	1	6	2	0.333333	3	0.000521826	0.521826
2018-08-09	22:22:00	36	53.1927	4.23835	26	MIK	5749.04	21	1	Mnemiopsis leidyi	1	6	2	0.333333	3	0.000521826	0.521826
2018-08-09	22:22:00	36	53.1927	4.23835	26	MIK	5749.04	21	1	Mnemiopsis leidyi	1	6	2	0.333333	3	0.000521826	0.521826
2018-08-09	22:22:00	36	53.1927	4.23835	26	MIK	5749.04	21	1	Mnemiopsis leidyi	1	6	2	0.333333	3	0.000521826	0.521826
2018-08-09	22:22:00	36	53.1927	4.23835	26	MIK	5749.04	21	1	Mnemiopsis leidyi	1	6	2	0.333333	3	0.000521826	0.521826
2018-08-09	22:22:00	36	53.1927	4.23835	26	MIK	5749.04	21	1	Mnemiopsis leidyi	1	6	2	0.333333	3	0.000521826	0.521826
2018-08-09	22:22:00	36	53.1927	4.23835	26	MIK	5749.04	21	1	Mnemiopsis leidyi	1	6	2	0.333333	3	0.000521826	0.521826
2018-08-09	22:22:00	36	53.1927	4.23835	26	MIK	5749.04	21	1	Mnemiopsis leidyi	1	6	2	0.333333	3	0.000521826	0.521826
2018-08-09	22:22:00	36	53.1927	4.23835	26	MIK	5749.04	21	1	Mnemiopsis leidyi	1	6	2	0.333333	3	0.000521826	0.521826
2018-08-09	22:22:00	36	53.1927	4.23835	26	MIK	5749.04	21	1	Mnemiopsis leidyi	1	6	2	0.333333	3	0.000521826	0.521826
2018-08-09	22:22:00	36	53.1927	4.23835	26	MIK	5749.04	21	1	Mnemiopsis leidyi	1	6	2	0.333333	3	0.000521826	0.521826
2018-08-09	22:22:00	36	53.1927	4.23835	26	MIK	5749.04	21	1	Mnemiopsis leidyi	1	6	2	0.333333	3	0.000521826	0.521826
2018-08-09	22:22:00	36	53.1927	4.23835	26	MIK	5749.04	21	1	Mnemiopsis leidyi	1	6	2	0.333333	3	0.000521826	0.521826
2018-08-09	22:22:00	36	53.1927	4.23835	26	MIK	5749.04	21	1	Mnemiopsis leidyi	1	6	2	0.333333	3	0.000521826	0.521826
2018-08-09	22:22:00	36	53.1927	4.23835	26	MIK	5749.04	21	1	Mnemiopsis leidyi	1	6	2	0.333333	3	0.000521826	0.521826
2018-08-09	22:22:00	36	53.1927	4.23835	26	MIK	5749.04	21	1	Mnemiopsis leidyi	1	6	2	0.333333	3	0.000521826	0.521826
2018-08-09	22:22:00	36	53.1927	4.23835	26	MIK	5749.04	21	1	Mnemiopsis leidyi	1	6	2	0.333333	3	0.000521826	0.521826
2018-08-09	22:22:00	36	53.1927	4.23835	26	MIK	5749.04	21	1	Mnemiopsis leidyi	1	6	2	0.333333	3	0.000521826	0.521826
2018-08-09	22:22:00	36	53.1927	4.23835	26	MIK	5749.04	21	1	Mnemiopsis leidyi	2	6	2	0.333333	3	0.000521826	0.521826
2018-08-09	22:22:00	36	53.1927	4.23835	26	MIK	5749.04	21	1	Mnemiopsis leidyi	2	6	2	0.333333	3	0.000521826	0.521826
2018-08-09	22:22:00	36	53.1927	4.23835	26	MIK	5749.04	21	1	Mnemiopsis leidyi	2	6	2	0.333333	3	0.000521826	0.521826
2018-08-09	22:22:00	36	53.1927	4.23835	26	MIK	5749.04	21	1	Mnemiopsis leidyi	2	6	2	0.333333	3	0.000521826	0.521826
2018-08-09	22:22:00	36	53.1927	4.23835	26	MIK	5749.04	21	1	Mnemiopsis leidyi	2	6	2	0.333333	3	0.000521826	0.521826
2018-08-09	22:22:00	36	53.1927	4.23835	26	MIK	5749.04	21	1	Mnemiopsis leidyi	2	6	2	0.333333	3	0.000521826	0.521826
2018-08-09	22:22:00	36	53.1927	4.23835	26	MIK	5749.04	21	1	Mnemiopsis leidyi	2	6	2	0.333333	3	0.000521826	0.521826
2018-08-09	22:22:00	36	53.1927	4.23835	26	MIK	5749.04	21	1	Mnemiopsis leidyi	2	6	2	0.333333	3	0.000521826	0.521826
2018-08-09	22:22:00	36	53.1927	4.23835	26	MIK	5749.04	21	1	Mnemiopsis leidyi	2	6	2	0.333333	3	0.000521826	0.521826
2018-08-09	22:22:00	36	53.1927	4.23835	26	MIK	5749.04	21	1	Mnemiopsis leidyi	2	6	2	0.333333	3	0.000521826	0.521826
2018-08-09	22:22:00	36	53.1927	4.23835	26	MIK	5749.04	21	1	Mnemiopsis leidyi	2	6	2	0.333333	3	0.000521826	0.521826
2018-08-09	22:22:00	36	53.1927	4.23835	26	MIK	5749.04	21	1	Mnemiopsis leidyi	2	6	2	0.333333	3	0.000521826	0.521826
2018-08-09	22:22:00	36	53.1927	4.23835	26	MIK	5749.04	21	1	Mnemiopsis leidyi	2	6	2	0.333333	3	0.000521826	0.521826
2018-08-09	22:22:00	36	53.1927	4.23835	26	MIK	5749.04	21	1	Mnemiopsis leidyi	2	6	2	0.333333	3	0.000521826	0.521826
2018-08-09	22:22:00	36	53.1927	4.23835	26	MIK	5749.04	21	1	Mnemiopsis leidyi	2	6	2	0.333333	3	0.000521826	0.521826
2018-08-09	22:22:00	36	53.1927	4.23835	26	MIK	5749.04	21	1	Mnemiopsis leidyi	2	6	2	0.333333	3	0.000521826	0.521826
2018-08-09	22:22:00	36	53.1927	4.23835	26	MIK	5749.04	21	1	Mnemiopsis leidyi	2	6	2	0.333333	3	0.000521826	0.521826
2018-08-09	22:22:00	36	53.1927	4.23835	26	MIK	5749.04	21	1	Mnemiopsis leidyi	2	6	2	0.333333	3	0.000521826	0.521826
2018-08-09	22:22:00	36	53.1927	4.23835	26	MIK	5749.04	21	1	Mnemiopsis leidyi	2	6	2	0.333333	3	0.000521826	0.521826
2018-08-09	22:22:00	36	53.1927	4.23835	26	MIK	5749.04	21	1	Mnemiopsis leidyi	2	6	2	0.333333	3	0.000521826	0.521826
2018-08-09	22:22:00	36	53.1927	4.23835	26	MIK	5749.04	21	1	Mnemiopsis leidyi	2	6	2	0.333333	3	0.000521826	0.521826
2018-08-09	22:22:00	36	53.1927	4.23835	26	MIK	5749.04	21	1	Mnemiopsis leidyi	2	6	2	0.333333	3	0.000521826	0.521826
2018-08-09	22:22:00	36	53.1927	4.23835	26	MIK	5749.04	21	1	Mnemiopsis leidyi	2	6	2	0.333333	3	0.000521826	0.521826
2018-08-09	22:22:00	36	53.1927	4.23835	26	MIK	5749.04	21	1	Mnemiopsis leidyi	2	6	2	0.333333	3	0.000521826	0.521826
2018-08-09	22:22:00	36	53.1927	4.23835	26	MIK	5749.04	21	1	Mnemiopsis leidyi	2	6	2	0.333333	3	0.000521826	0.521826
2018-08-09	22:22:00	36	53.1927	4.23835	26	MIK	5749.04	21	1	Mnemiopsis leidyi	2	6	2	0.333333	3	0.000521826	0.521826
2018-08-09	22:22:00	36	53.1927	4.23835	26	MIK	5749.04	21	1	Mnemiopsis leidyi	2	6	2	0.333333	3	0.000521826	0.521826
2018-08-09	22:22:00	36	53.1927	4.23835	26	MIK	5749.04	21	1	Mnemiopsis leidyi	2	6	2	0.333333	3	0.000521826	0.521826
2018-08-09	22:22:00	36	53.1927	4.23835	26	MIK	5749.04	21	1	Mnemiopsis leidyi	2	6	2	0.333333	3	0.000521826	0.521826
2018-08-09	22:22:00	36	53.1927	4.23835	26	MIK	5749.04	21	1	Mnemiopsis leidyi	2	6	2	0.333333	3	0.000521826	0.521826
2018-08-09	22:22:00	36	53.1927	4.23835	26	MIK	5749.04	21	1	Mnemiopsis leidyi	2	6	2	0.333333	3	0.000521826	0.521826
2018-08-09	22:22:00	36	53.1927	4.23835	26	MIK	5749.04	21	1	Mnemiopsis leidyi	2	6	2	0.333333	3	0.000521826	0.521826
2018-08-09	22:22:00	36	53.1927	4.23835	26	MIK	5749.04	21	1	Mnemiopsis leidyi	2	6	2	0.333333	3	0.000521826	0.521826
2018-08-09	22:22:00	36	53.1927	4.23835	26	MIK	5749.04	21	1	Mnemiopsis leidyi	2	6	2	0.333333	3	0.000521826	0.521826
2018-08-09	22:22:00	36	53.1927	4.23835	26	MIK	5749.04	21	1	Mnemiopsis leidyi	2	6	2	0.333333	3	0.000521826	0.521826
2018-08-09	22:22:00	36	53.1927	4.23835	26	MIK	5749.04	21	1	Mnemiopsis leidyi	2	6	2	0.333333	3	0.000521826	0.521826
2018-08-09	22:22:00	36	53.1927	4.23835	26	MIK	5749.04	21	1	Mnemiopsis leidyi	2	6	2	0.333333	3	0.000521826	0.521826
2018-08-09	22:22:00	36	53.1927	4.23835	26	MIK	5749.04	21	1	Mnemiopsis leidyi	2	6	2	0.333333	3	0.000521826	0.521826
2018-08-09	22:22:00	36	53.1927	4.23835	26	MIK	5749.04	21	1	Mnemiopsis leidyi	2	6	2	0.333333	3	0.000521826	0.521826
2018-08-09	22:22:00	36	53.1927	4.23835	26	MIK	5749.04	21	1	Mnemiopsis leidyi	2	6	2	0.333333	3	0.000521826	0.521826
2018-08-09	22:22:00	36	53.1927	4.23835	26	MIK	5749.04	21	1	Mnemiopsis leidyi	2	6	2	0.333333	3	0.000521826	0.521826
2018-08-09	22:22:00	36	53.1927	4.23835	26	MIK	5749.04	21	1	Mnemiopsis leidyi	2	6	2	0.333333	3	0.000521826	0.521826
2018-08-09	22:22:00	36	53.1927	4.23835	26	MIK	5749.04	21	1	Mnemiopsis leidyi	2	6	2	0.333333	3	0.000521826	0.521826
2018-08-09	22:22:00	36	53.1927	4.23835	26	MIK	5749.04	21	1	Mnemiopsis leidyi	2	6	2	0.333333	3	0.000521826	0.521826
2018-08-09	22:22:00	36	53.1927	4.23835	26	MIK	5749.04	21	1	Mnemiopsis leidyi	2	6	2	0.333333	3	0.000521826	0.521826
2018-08-09	22:22:00	36	53.1927	4.23835	26	MIK	5749.04	21	1	Mnemiopsis leidyi	2	6	2	0.333333	3	0.000521826	0.521826
2018-08-09	22:22:00	36	53.1927	4.23835	26	MIK	5749.04	21	1	Mnemiopsis leidyi	2	6	2	0.333333	3	0.000521826	0.521826
2018-08-09	22:22:00	36	53.1927	4.23835	26	MIK	5749.04	21	1	Mnemiopsis leidyi	2	6	2	0.333333	3	0.000521826	0.521826
2018-08-09	22:22:00	36	53.1927	4.23835	26	MIK	5749.04	21	1	Mnemiopsis leidyi	2	6	2	0.333333	3	0.000521826	0.521826
2018-08-09	22:22:00	36	53.1927	4.23835	26	MIK	5749.04	21	1	Mnemiopsis leidyi	2	6	2	0.333333	3	0.000521826	0.521826
2018-08-09	22:22:00	36	53.1927	4.23835	26	MIK	5749.04	21	1	Mnemiopsis leidyi	2	6	2	0.333333	3	0.000521826	0.521826
2018-08-09	22:22:00	36	53.1927	4.23835	26	MIK	5749.04	21	1	Mnemiopsis leidyi	2	6	2	0.333333	3	0.000521826	0.521826
2018-08-09	22:22:00	36	53.1927	4.23835	26	MIK	5749.04	21	1	Mnemiopsis leidyi	2	6	2	0.333333	3	0.000521826	0.521826
2018-08-09	22:22:00	36	53.1927	4.23835	26	MIK	5749.04	21	1	Mnemiopsis leidyi	2	6	2	0.333333	3	0.000521826	0.521826
2018-08-09	22:22:00	36	53.1927	4.23835	26	MIK	5749.04	21	1	Mnemiopsis leidyi	2	6	2	0.333333	3	0.000521826	0.521826
2018-08-09	22:22:00	36	53.1927	4.23835	26	MIK	5749.04	21	1	Mnemiopsis leidyi	3	6	2	0.333333	3	0.000521826	0.521826
2018-08-09	22:22:00	36	53.1927	4.23835	26	MIK	5749.04	21	1	Mnemiopsis leidyi	3	6	2	0.333333	3	0.000521826	0.521826
2018-08-09	22:22:00	36	53.1927	4.23835	26	MIK	5749.04	21	1	Mnemiopsis leidyi	3	6	2	0.333333	3	0.000521826	0.521826
2018-08-09	22:22:00	36	53.1927	4.23835	26	MIK	5749.04	21	1	Mnemiopsis leidyi	3	6	2	0.333333	3	0.000521826	0.521826
2018-08-09	22:22:00	36	53.1927	4.23835	26	MIK	5749.04	21	1	Mnemiopsis leidyi	3	6	2	0.333333	3	0.000521826	0.521826
2018-08-09	22:22:00	36	53.1927	4.23835	26	MIK	5749.04	21	1	Mnemiopsis leidyi	3	6	2	0.333333	3	0.000521826	0.521826
2018-08-09	22:22:00	36	53.1927	4.23835	26	MIK	5749.04	21	1	Mnemiopsis leidyi	3	6	2	0.333333	3	0.000521826	0.521826
2018-08-09	22:22:00	36	53.1927	4.23835	26	MIK	5749.04	21	1	Mnemiopsis leidyi	3	6	2	0.333333	3	0.000521826	0.521826
2018-08-09	22:22:00	36	53.1927	4.23835	26	MIK	5749.04	21	1	Mnemiopsis leidyi	3	6	2	0.333333	3	0.000521826	0.521826
2018-08-09	22:22:00	36	53.1927	4.23835	26	MIK	5749.04	21	1	Mnemiopsis leidyi	3	6	2	0.333333	3	0.000521826	0.521826
2018-08-09	22:22:00	36	53.1927	4.23835	26	MIK	5749.04	21	1	Mnemiopsis leidyi	3	6	2	0.333333	3	0.000521826	0.521826
2018-08-09	22:22:00	36	53.1927	4.23835	26	MIK	5749.04	21	1	Mnemiopsis leidyi	3	6	2	0.333333	3	0.000521826	0.521826
2018-08-09	22:22:00	36	53.1927	4.23835	26	MIK	5749.04	21	1	Mnemiopsis leidyi	3	6	2	0.333333	3	0.000521826	0.521826
2018-08-09	22:22:00	36	53.1927	4.23835	26	MIK	5749.04	21	1	Mnemiopsis leidyi	3	6	2	0.333333	3	0.000521826	0.521826
2018-08-09	22:22:00	36	53.1927	4.23835	26	MIK	5749.04	21	1	Mnemiopsis leidyi	3	6	2	0.333333	3	0.000521826	0.521826
2018-08-09	22:22:00	36	53.1927	4.23835	26	MIK	5749.04	21	1	Mnemiopsis leidyi	3	6	2	0.333333	3	0.000521826	0.521826
2018-08-09	22:22:00	36	53.1927	4.23835	26	MIK	5749.04	21	1	Mnemiopsis leidyi	3	6	2	0.333333	3	0.000521826	0.521826
2018-08-09	22:22:00	36	53.1927	4.23835	26	MIK	5749.04	21	1	Mnemiopsis leidyi	3	6	2	0.333333	3	0.000521826	0.521826
2018-08-09	22:22:00	36	53.1927	4.23835	26	MIK	5749.04	21	1	Mnemiopsis leidyi	3	6	2	0.333333	3	0.000521826	0.521826
2018-08-09	22:22:00	36	53.1927	4.23835	26	MIK	5749.04	21	1	Mnemiopsis leidyi	3	6	2	0.333333	3	0.000521826	0.521826
2018-08-09	22:22:00	36	53.1927	4.23835	26	MIK	5749.04	21	1	Mnemiopsis leidyi	3	6	2	0.333333	3	0.000521826	0.521826
2018-08-09	22:22:00	36	53.1927	4.23835	26	MIK	5749.04	21	1	Mnemiopsis leidyi	3	6	2	0.333333	3	0.000521826	0.521826
2018-08-09	22:22:00	36	53.1927	4.23835	26	MIK	5749.04	21	1	Mnemiopsis leidyi	3	6	2	0.333333	3	0.000521826	0.521826
2018-08-09	22:22:00	36	53.1927	4.23835	26	MIK	5749.04	21	1	Mnemiopsis leidyi	3	6	2	0.333333	3	0.000521826	0.521826
2018-08-09	22:22:00	36	53.1927	4.23835	26	MIK	5749.04	21	1	Mnemiopsis leidyi	3	6	2	0.333333	3	0.000521826	0.521826
2018-08-09	22:22:00	36	53.1927	4.23835	26	MIK	5749.04	21	1	Mnemiopsis leidyi	3	6	2	0.333333	3	0.000521826	0.521826
2018-08-09	22:22:00	36	53.1927	4.23835	26	MIK	5749.04	21	1	Mnemiopsis leidyi	3	6	2	0.333333	3	0.000521826	0.521826
2018-08-09	22:22:00	36	53.1927	4.23835	26	MIK	5749.04	21	1	Mnemiopsis leidyi	3	6	2	0.333333	3	0.000521826	0.521826
2018-08-09	22:22:00	36	53.1927	4.23835	26	MIK	5749.04	21	1	Mnemiopsis leidyi	3	6	2	0.333333	3	0.000521826	0.521826
2018-08-09	22:22:00	36	53.1927	4.23835	26	MIK	5749.04	21	1	Mnemiopsis leidyi	3	6	2	0.333333	3	0.000521826	0.521826
2018-08-09	22:22:00	36	53.1927	4.23835	26	MIK	5749.04	21	1	Mnemiopsis leidyi	3	6	2	0.333333	3	0.000521826	0.521826
2018-08-09	22:22:00	36	53.1927	4.23835	26	MIK	5749.04	21	1	Mnemiopsis leidyi	3	6	2	0.333333	3	0.000521826	0.521826
2018-08-09	22:22:00	36	53.1927	4.23835	26	MIK	5749.04	21	1	Mnemiopsis leidyi	3	6	2	0.333333	3	0.000521826	0.521826
2018-08-09	22:22:00	36	53.1927	4.23835	26	MIK	5749.04	21	1	Mnemiopsis leidyi	3	6	2	0.333333	3	0.000521826	0.521826
2018-08-09	22:22:00	36	53.1927	4.23835	26	MIK	5749.04	21	1	Mnemiopsis leidyi	3	6	2	0.333333	3	0.000521826	0.521826
2018-08-09	22:22:00	36	53.1927	4.23835	26	MIK	5749.04	21	1	Mnemiopsis leidyi	3	6	2	0.333333	3	0.000521826	0.521826
2018-08-09	22:22:00	36	53.1927	4.23835	26	MIK	5749.04	21	1	Mnemiopsis leidyi	3	6	2	0.333333	3	0.000521826	0.521826
2018-08-09	22:22:00	36	53.1927	4.23835	26	MIK	5749.04	21	1	Mnemiopsis leidyi	3	6	2	0.333333	3	0.000521826	0.521826
2018-08-09	22:22:00	36	53.1927	4.23835	26	MIK	5749.04	21	1	Mnemiopsis leidyi	3	6	2	0.333333	3	0.000521826	0.521826
2018-08-09	22:22:00	36	53.1927	4.23835	26	MIK	5749.04	21	1	Mnemiopsis leidyi	3	6	2	0.333333	3	0.000521826	0.521826
2018-08-09	22:22:00	36	53.1927	4.23835	26	MIK	5749.04	21	1	Mnemiopsis leidyi	3	6	2	0.333333	3	0.000521826	0.521826
2018-08-09	22:22:00	36	53.1927	4.23835	26	MIK	5749.04	21	1	Mnemiopsis leidyi	3	6	2	0.333333	3	0.000521826	0.521826
2018-08-09	22:22:00	36	53.1927	4.23835	26	MIK	5749.04	21	1	Mnemiopsis leidyi	3	6	2	0.333333	3	0.000521826	0.521826
2018-08-09	22:22:00	36	53.1927	4.23835	26	MIK	5749.04	21	1	Mnemiopsis leidyi	3	6	2	0.333333	3	0.000521826	0.521826
2018-08-09	22:22:00	36	53.1927	4.23835	26	MIK	5749.04	21	1	Mnemiopsis leidyi	3	6	2	0.333333	3	0.000521826	0.521826
2018-08-09	22:22:00	36	53.1927	4.23835	26	MIK	5749.04	21	1	Mnemiopsis leidyi	3	6	2	0.333333	3	0.000521826	0.521826
2018-08-09	22:22:00	36	53.1927	4.23835	26	MIK	5749.04	21	1	Mnemiopsis leidyi	3	6	2	0.333333	3	0.000521826	0.521826
2018-08-09	22:22:00	36	53.1927	4.23835	26	MIK	5749.04	21	1	Mnemiopsis leidyi	3	6	2	0.333333	3	0.000521826	0.521826
2018-08-09	22:22:00	36	53.1927	4.23835	26	MIK	5749.04	21	1	Mnemiopsis leidyi	3	6	2	0.333333	3	0.000521826	0.521826
2018-08-09	22:22:00	36	53.1927	4.23835	26	MIK	5749.04	21	1	Mnemiopsis leidyi	3	6	2	0.333333	3	0.000521826	0.521826
2018-08-09	22:22:00	36	53.1927	4.23835	26	MIK	5749.04	21	1	Mnemiopsis leidyi	3	6	2	0.333333	3	0.000521826	0.521826
2018-08-09	22:22:00	36	53.1927	4.23835	26	MIK	5749.04	21	1	Mnemiopsis leidyi	3	6	2	0.333333	3	0.000521826	0.521826
2018-08-09	22:22:00	36	53.1927	4.23835	26	MIK	5749.04	21	1	Mnemiopsis leidyi	3	6	2	0.333333	3	0.000521826	0.521826
2018-08-09	22:22:00	36	53.1927	4.23835	26	MIK	5749.04	21	1	Mnemiopsis leidyi	3	6	2	0.333333	3	0.000521826	0.521826
2018-08-09	22:22:00	36	53.1927	4.23835	26	MIK	5749.04	21	1	Mnemiopsis leidyi	3	6	2	0.333333	3	0.000521826	0.521826
2018-08-09	22:22:00	36	53.1927	4.23835	26	MIK	5749.04	21	1	Mnemiopsis leidyi	3	6	2	0.333333	3	0.000521826	0.521826
2018-08-09	22:22:00	36	53.1927	4.23835	26	MIK	5749.04	21	1	Mnemiopsis leidyi	3	6	2	0.333333	3	0.000521826	0.521826
2018-08-09	22:22:00	36	53.1927	4.23835	26	MIK	5749.04	21	1	Mnemiopsis leidyi	3	6	2	0.333333	3	0.000521826	0.521826
2018-08-09	22:22:00	36	53.1927	4.23835	26	MIK	5749.04	21	1	Mnemiopsis leidyi	3	6	2	0.333333	3	0.000521826	0.521826
2018-08-09	22:22:00	36	53.1927	4.23835	26	MIK	5749.04	21	1	Mnemiopsis leidyi	3	6	2	0.333333	3	0.000521826	0.521826
2018-08-09	22:22:00	36	53.1927	4.23835	26	MIK	5749.04	21	1	Mnemiopsis leidyi	3	6	2	0.333333	3	0.000521826	0.521826
2018-08-09	22:22:00	36	53.1927	4.23835	26	MIK	5749.04	21	1	Mnemiopsis leidyi	3	6	2	0.333333	3	0.000521826	0.521826
2018-08-09	22:22:00	36	53.1927	4.23835	26	MIK	5749.04	21	1	Mnemiopsis leidyi	3	6	2	0.333333	3	0.000521826	0.521826
2018-08-09	22:22:00	36	53.1927	4.23835	26	MIK	5749.04	21	1	Mnemiopsis leidyi	3	6	2	0.333333	3	0.000521826	0.521826
2018-08-09	22:22:00	36	53.1927	4.23835	26	MIK	5749.04	21	1	Mnemiopsis leidyi	3	6	2	0.333333	3	0.000521826	0.521826
2018-08-09	22:22:00	36	53.1927	4.23835	26	MIK	5749.04	21	1	Mnemiopsis leidyi	3	6	2	0.333333	3	0.000521826	0.521826
2018-08-09	22:22:00	36	53.1927	4.23835	26	MIK	5749.04	21	1	Mnemiopsis leidyi	3	6	2	0.333333	3	0.000521826	0.521826
2018-08-09	22:22:00	36	53.1927	4.23835	26	MIK	5749.04	21	1	Mnemiopsis leidyi	3	6	2	0.333333	3	0.000521826	0.521826
2018-08-09	22:22:00	36	53.1927	4.23835	26	MIK	5749.04	21	1	Mnemiopsis leidyi	3	6	2	0.333333	3	0.000521826	0.521826
2018-08-09	22:22:00	36	53.1927	4.23835	26	MIK	5749.04	21	1	Mnemiopsis leidyi	3	6	2	0.333333	3	0.000521826	0.521826
2018-08-09	22:22:00	36	53.1927	4.23835	26	MIK	5749.04	21	1	Mnemiopsis leidyi	4	6	2	0.333333	3	0.000521826	0.521826
[truncated: 4,240 more rows]
